# Supplementary material for: Linking metabolism and metastasis: elevated α-hydroxybutyric acid in oral squamous cell carcinoma patients with lymph node metastasis
Source: Metabolomics. 2026 Apr 18;22(3):55. doi: 10.1007/s11306-026-02431-7 (PMC13091896; doi:10.1007/s11306-026-02431-7)
Supplement: Supplementary file 2 — Supplementary Material 2 [file 11306_2026_2431_MOESM2_ESM.xlsx]

## Sheet: SMC_P0937_GCMS_Data
Table S1 Gas Chromatography–Mass Spectrometry data presented as relative abundances of identified compounds, scaled to a maximum value of 100.
Annotation	Sample ID	Sample group	Injection Standard MS	Internal Standard IS02	Internal Standard IS07	EDTA	Pyruvic acid	Lactic acid	Glycolic acid	2-Oxobutyric acid	Alanine	alpha-Hydroxybutyric acid	beta-Hydroxybutyric acid (3-HBA)	beta-Hydroxyisobutyric acid (3-HIBA)	alpha-Hydroxyisovaleric acid	alpha-Aminobutyric acid (AABA)	3-Methyl-2-oxovaleric acid	Valine	Benzoic acid	Leucine	Proline	Glycine	Glyceric acid	4-Deoxythreonic acid	Fumaric acid	Serine	Threonine	3-Iodo-tyrosine	Erythrose	Capric acid	Iminodiacetic acid	Aminomalonic acid	Niacinamide	Malic acid	Adipic acid	Salicylic acid	Erythritol	Methionine	Pyroglutamic acid	Threonic acid	Creatinine	Cysteine	Oxoglutaric acid	Glutamic acid	Ibuprofen	Phenylalanine	Acetaminophen	p-Hydroxyphenylacetic acid	Dodecanoic acid
SMC Library ID			I100 Octadecanoic acid methyl ester, n- Mz 298	I102 SUCCINIC ACID-D4 2TMS Mz 251	I107 MYRISTIC ACID-13C3 1TMS Mz 288	I301 EDTA peak 2 major 4TMS RI 2407 M/z 290 major	S412 PYRUVIC ACID-MEOX 1TMS	S284 LACTIC ACID 2TMS major	S248 GLYCOLIC ACID 2TMS	S032 2-OXOBUTYRIC ACID-MEOX 1TMS	S087 ALANINE 2TMS	W096 2-Hydroxybutyric acid 2TMS	S046 3-HYDROXYBUTYRIC ACID 2TMS	S048 3-HYDROXYISOBUTYRIC ACID 2TMS	W100 2-Hydroxy-3-methylbutyric acid 2TMS	S021 2-AMINOBUTYRIC ACID 2TMS	S538 3-METHYL-2-OXOVALERATE MEOX 1TMS	S489 VALINE 2TMS	W022 BENZOIC ACID 1TMS	S294 LEUCINE 2TMS	S407 PROLINE 2TMS	S246 GLYCINE 3TMS major	S241 GLYCERIC ACID 3TMS	W107 (R*,S*)-2,3-Dihydroxybutanoic acid 3TMS	W003 FUMARIC ACID 2TMS	W047 SERINE 3TMS	S469 THREONINE 3TMS	W112 Cysteine, S-methyl-, DL- 2TMS	S183 ERYTHROSE-MEOX 3TMS minor	P046 Decanoic acid 1TMS	W115 Iminodiacetic acid 2TMS	W116 Aminomalonic acid 3TMS	S357 NICOTINAMIDE 1TMS	S312 MALIC ACID 3TMS	S083 ADIPIC ACID 2TMS	S432 SALICYLIC ACID 2TMS	W118 Erythritol 4TMS	S327 METHIONINE 2TMS	S411 PYROGLUTAMIC ACID 2TMS	W121 L-Threonic acid nTMS	S147 CREATININE 3TMS	S151 CYSTEINE 3TMS	S091 ALPHA-KETOGLUTARIC ACID-MEOX 2TMS	S234 GLUTAMIC ACID 3TMS major	W123 Ibuprofen 1TMS	S398 PHENYLALANINE 2TMS	S077 ACETAMINOPHEN 2TMS	S064 4-HYDROXYPHENYLACETIC ACID 2TMS	S168 DODECANOIC ACID 1TMS
HMDB							HMDB0000243	HMDB0000190	HMDB0000115	HMDB0000005	HMDB0000161	HMDB0000008	HMDB0000011	HMDB0000023	HMDB0000407	HMDB0000452	HMDB0000491	HMDB0000883	HMDB0001870	HMDB0000687	HMDB0000162	HMDB0000123	HMDB0000139	HMDB0002453	HMDB0000134	HMDB0000187	HMDB0000167		HMDB0002649	HMDB0000511	HMDB0011753	HMDB0001147	HMDB0001406	HMDB0000156	HMDB0000448	HMDB0001895	HMDB0002994	HMDB0000696	HMDB0000267	HMDB0000943	HMDB0000562	HMDB0000574	HMDB0000208	HMDB0003339	HMDB0001925	HMDB0000159	HMDB0001859	HMDB0000020	HMDB0000638
KEGG							C00022	C00186	C03547	C00109	C00041	C05984	C01089	C06001		C02356	C03465	C00183	C00539	C00123	C00148	C00037	C00258		C00122	C00065	C00188		C01796	C01571	C19911	C00872	C00153	C00149	C06104	C00805	C00503	C00073	C01879	C01620	C00791	C00097	C00026	C00217	C01588	C00079	C06804	C00642	C02679
PubChem							1060	107689	757	58	5950	440864	92135	440873	99823	80283	47	6287	243	6106	145742	750	439194	10964471	444972	5951	6288	91735334	439574	2969	8897	100714	936	222656	196	338	222285	6137	7405	5460407	588	5862	51	23327	3672	6140	1983	127	3893
RI (resolved)			2124	1314	1844	2410	1066	1077	1094	1119	1119	1143	1171	1171	1174	1180	1188	1222	1252	1276	1299	1307	1332	1344	1352	1361	1385	1418	1451	1455	1465	1467	1477	1485	1502	1505	1505	1514	1517	1539	1549	1551	1570	1614	1618	1621	1626	1634	1649
M/z (unique)			299	266	303	463	174	221	179	188	218	233	192	178	146	131	203	246	180	260	244	278	307	292	247	306	320	162	365	230	144	114	194	335	276	269	307	293	259	294	331	218	305	363	161	266	297	252	258
RSD samples			7.37	5.49	8.72	1264.56	44.98	23.53	26.18	35.43	36.79	48.4	111.39	33.08	88.72	35.73	34.79	24.51	23.43	28.43	57.1	28.45	53.16	51.46	44.72	38.59	28.56	32.66	32.91	178.37	96.08	40.79	134.31	49.69	335.41	726.43	60.45	26.25	15.09	47.41	44.28	29.86	38.71	62.28	135.14	23.04	210.85	208.76	58.31
RSD QCs			9.05	9.38	12.39	76.01	15.79	14.03	32.81	17.96	19.92	16.52	15.01	12.41	17.09	22.24	16.55	16.67	11.46	16.92	33.09	19.71	18.7	16.96	34.9	34.95	23.81	19.52	25.72	14.87	146.94	17.96	169.26	30.98	197.54	19.33	15.25	14.91	18.7	17.76	56.98	18.72	19.16	26	13.92	15.62	33.58	23.17	16.82
P1-A1	B17599	control	85.1444	86.6757	77.5319	0.0066	22.282	42.6013	71.7601	22.7585	39.1065	20.4243	5.7105	39.7597	7.1338	38.2111	27.0865	55.1243	53.2774	46.4405	17.0428	47.1292	19.11	12.5103	19.6125	37.5808	58.2438	31.3236	75.2166	3.2553	77.9977	30.3108	6.0233	25.2342	10.4707	0.1872	10.954	61.0273	83.1501	12.5741	62.9181	55.6282	20.2538	38.9018	4.2035	50.2758	0.3805	4.9809	31.6171
P1-A2	B17583	control	88.8643	83.1187	78.5175	0.0277	21.1081	35.1859	64.5829	33.2949	31.2675	29.5321	13.7217	38.3177	8.1556	47.2027	26.0512	47.1768	55.7379	40.9397	12.7912	44.5836	12.9157	12.0249	22.7396	30.3314	53.4132	30.9145	84.4339	3.0356	54.5339	23.5268	2.4584	22.111	8.2031	0.169	7.2569	41.7385	72.8617	10.7008	54.1319	54.3521	24.0582	7.487	3.5585	35.6638	0.4273	1.293	17.8402
P1-A3	B20125	control	92.7033	78.9315	79.2986	0.0075	21.6659	36.4126	61.3548	37.7833	35.0964	33.1599	31.6127	45.3835	8.1466	50.3469	33.5752	45.5527	54.1719	40.6516	22.086	41.5634	25.8978	17.5206	27.9934	23.6937	52.0087	35.9464	100	4.6482	45.6859	35.0938	2.0665	21.9857	6.6189	0.1936	15.7748	46.7737	74.6829	11.8136	81.6325	50.428	28.1329	17.251	7.8894	38.8753	0.5362	3.0053	40.804
P1-A4	268	OSCC, 1st	93.6014	88.4238	87.414	0.0336	21.454	39.8398	66.3181	20.7433	32.0409	13.8225	4.7134	41.8497	12.7529	43.1987	41.461	68.615	69.4574	60.5184	25.8138	61.2199	22.1821	22.3945	27.718	37.0826	59.5086	43.8558	98.3728	3.2698	48.854	32.0576	3.4919	37.2501	7.4179	0.2086	5.3252	49.0009	87.7276	13.6214	66.7586	49.2352	30.8382	11.5584	4.4425	51.8402	0.4094	3.0528	22.8951
P1-A5	B17560	control	90.2897	86.8124	84.1527	0.0325	48.0932	59.0714	61.1837	34.0816	61.4731	20.0087	3.7162	50.7783	28.2417	31.5397	70.7654	82.7243	64.669	77.5437	41.7948	25.2017	16.4218	29.5789	25.3614	19.0509	55.1309	29.2532	83.5385	5.329	42.7523	32.252	6.293	31.205	8.7552	0.2076	27.674	61.5605	71.3855	18.7654	68.6364	63.9998	35.5026	32.5429	5.5014	67.3197	4.5215	3.5328	53.5566
P1-A6	B20109	control	91.0729	80.8362	72.813	0.0407	27.4503	43.6263	65.5452	48.6773	41.7849	48.8023	19.0486	47.7934	46.9995	44.9192	44.0208	66.5516	57.4476	48.8566	27.593	22.4033	22.1587	27.0542	43.919	26.9125	60.5786	35.3355	74.6442	5.0811	35.5914	19.9719	5.9598	17.1676	4.7016	0.1124	10.2478	47.0047	63.4347	13.0599	34.8345	60.6554	50.2461	99.5709	4.1136	48.875	6.9565	2.0856	25.5597
P1-A7	B20106	control	91.3616	85.4784	80.4719	0.0184	58.9088	57.8311	57.634	44.9253	65.1461	26.7387	3.0807	53.5215	21.4575	34.6578	77.8604	95.8337	69.9346	93.6323	42.4246	29.4791	14.3301	31.3163	24.1187	20.0222	54.4383	26.8577	72.422	2.449	34.2449	23.5986	2.6522	25.8338	3.8146	0.1239	13.7434	58.6247	77.8208	21.6286	57.9924	70.7127	58.5606	80.6746	5.665	70.068	0.4608	3.9587	14.4937
P1-A8	212	OSCC, 1st	89.9561	87.9274	95.4981	0.0304	8.555	38.9728	100	23.311	32.5325	63.306	45.7823	29.4564	20.875	50.0312	40.957	83.2196	65.1267	61.8473	24.2057	45.4778	17.6937	10.154	30.1935	26.1388	45.5809	30.6378	77.3261	97.9736	44.6427	38.4807	6.5825	14.2539	5.7911	0.1287	19.4464	52.8342	68.066	22.9848	54.584	39.4639	18.4923	24.9376	4.4283	53.5946	14.198	4.3127	14.5715
P1-A9	B17596	control	84.2122	84.5386	79.0501	0	17.6083	37.4198	46.2756	24.6899	28.1904	26.8104	10.79	36.6342	9.4748	40.0656	47.4208	55.6773	60.5871	52.4654	14.806	31.382	12.3183	13.3168	26.7787	28.9802	54.5464	37.4483	48.4907	2.7665	35.3674	22.7892	3.5878	20.4855	3.6967	0.1232	10.9261	66.3345	92.7202	13.939	50.7082	62.8316	25.5407	28.976	4.9655	60.4974	0.7248	1.995	19.8761
P1-A10	B17587	control	84.4185	82.0844	70.9957	0	18.9008	34.9295	47.6853	15.5147	21.3762	11.586	1.8648	30.8468	21.609	17.3653	32.6206	47.8255	49.9097	34.2639	15.4804	22.7557	12.6648	9.3902	21.7654	10.2194	35.0967	29.0833	64.6775	1.995	27.7053	20.8507	2.084	23.0765	2.9647	0.1698	14.0429	29.5492	74.5795	17.9117	58.6998	49.6335	26.5849	20.2415	2.2822	24.637	0.3897	4.672	7.8282
P1-A11	B20116	control	88.8672	81.1788	77.1525	0.0264	22.0394	41.6872	48.8233	28.6776	39.9533	24.3377	2.8664	67.9274	14.1214	40.6424	61.9493	77.9913	55.6826	69.5793	25.2858	29.1261	17.4295	19.1412	28.9885	20.4325	54.3838	28.2625	81.4216	2.8405	26.012	23.9479	3.2398	16.4407	3.0957	0.1095	11.5086	54.6859	71.0559	12.8872	53.4636	51.6435	19.5336	15.5298	4.0988	48.0466	0.3018	6.2288	18.1754
P1-A12	174	OSCC, 1st	83.7254	82.2666	70.3024	0.0282	28.3645	43.2509	49.8742	23.722	46.254	15.7123	5.7691	19.6453	21.1856	28.2223	39.7374	43.5336	49.7596	34.141	16.8025	38.6504	9.8599	6.9029	29.38	34.0395	52.2746	56.0057	65.5149	3.0179	21.9725	16.5568	3.9164	18.5637	2.4588	0.1	12.6875	60.4987	68.4601	13.966	52.7634	35.5734	18.6538	8.5568	2.4253	26.2397	8.3828	2.2033	6.7221
P1-B9	B17465	control	84.8883	85.7018	79.7457	0.0405	39.8878	47.321	42.2278	38.3538	56.3408	25.5791	2.8831	45.7837	5.9822	30.7001	34.558	59.9563	60.7364	45.8104	19.245	45.334	45.219	23.4904	29.5174	19.1586	37.1516	27.1015	32.9409	2.2468	28.9948	69.8928	2.8421	23.8037	1.6346	0.1032	14.7509	48.455	73.9173	17.4505	26.3836	46.111	23.2506	18.7737	3.8849	45.5826	0.6154	2.013	20.7532
P1-B10	B17484	control	85.1996	86.1892	79.16	0	23.1614	33.0637	38.1002	29.2199	39.8114	15.5266	2.868	34.393	6.7427	32.0371	44.8077	60.0281	62.8165	54.363	14.9595	42.1972	13.9856	19.7426	25.7593	20.8948	47.3157	24.2414	28.1549	2.2149	16.5647	24.2064	2.4718	15.6346	1.3835	0.1174	14.2246	55.4933	80.585	16.6193	20.6414	47.828	19.5621	22.5099	4.5548	54.5246	0.3817	2.9852	21.5885
P1-B11	B17552	control	92.9927	86.1839	84.1195	0.0376	16.2888	36.5605	56.2522	28.2446	40.8702	22.4305	5.3635	46.6288	14.9295	70.6967	42.3121	71.4479	68.494	71.2102	21.6708	43.5525	14.4113	29.6903	32.8558	21.6695	55.9334	29.2596	39.781	2.4772	12.8263	22.0123	1.605	12.7215	1.5115	0.1054	15.466	57.5504	75.6266	16.532	50.6702	51.7689	22.9796	31.7048	4.9153	57.3031	0.2592	4.4175	14.2581
P1-B12	320	OSCC, 1st	92.9106	87.6439	82.1678	0.0403	22.8787	65.9971	62.0972	28.5417	62.2631	29.8865	3.1079	54.2401	13.4566	44.4388	48.0529	83.7821	74.1116	79.7496	47.2802	58.6004	17.4426	36.0037	27.664	32.2585	81.2095	48.3245	40.9569	2.8225	15.4702	29.807	1.5431	20.1435	2.1394	0.1126	12.3694	72.7349	99.1305	16.2107	43.7978	72.9545	33.3063	56.8488	5.4033	65.3395	0.323	1.894	20.7871
P1-C1	B20151	control	85.1318	88.7353	82.4175	0.0314	29.034	46.7454	42.3297	29.6138	51.8515	20.9841	3.6088	52.216	5.2088	59.0501	38.9064	69.277	55.8647	59.1103	34.0422	33.1979	19.9414	39.8466	28.4968	22.6796	65.1309	41.1301	34.7454	2.5309	14.1716	27.9618	3.0493	18.3785	2.7467	0.0893	9.4925	57.4072	74.952	13.1821	32.8763	42.6864	25.957	41.0609	3.968	47.2973	0.3722	3.6601	13.7387
P1-C2	B17488	control	92.0337	83.2437	79.2306	0.0333	19.8463	37.4715	51.1574	30.862	38.6459	23.4308	10.7794	69.7696	8.4623	31.0903	39.1438	71.7148	73.1142	64.635	14.0754	42.0211	54.4784	32.0307	30.7019	19.1378	47.2771	27.2685	35.5601	3.3	16.6916	37.0718	5.8038	17.4051	1.4458	0.1502	12.3557	53.6108	81.9321	16.579	23.2441	39.4788	23.667	53.0782	4.588	54.5839	0.368	3.3164	21.2116
P1-C3	B17491	control	94.1766	88.2529	91.6715	0.035	27.3913	45.7873	65.696	31.4152	74.1647	12.2493	2.201	49.3517	13.0397	40.7683	56.1055	90.4898	71.8291	96.2282	57.6385	54.5214	28.5521	73.1471	30.5112	20.3516	79.1475	36.5054	52.9591	3.8106	19.7717	54.3831	6.2881	26.4792	1.729	0.1109	27.7261	88.8299	82.8293	21.991	54.9619	71.9736	26.2597	25.6073	7.0869	85.6601	3.5379	3.9074	23.1838
P1-C4	315	OSCC, 1st	91.8249	88.5284	89.2176	0.0272	27.9181	60.6355	43.4459	56.3931	75.3731	75.4247	18.2956	77.3072	14.9714	90.3867	96.8132	100	62.1353	100	35.1636	78.973	18.2385	27.4044	53.7805	20.7725	66.9791	40.9298	41.0315	3.9814	18.7026	50.5635	6.7077	33.5873	1.8026	0.1142	15.3419	100	95.8217	23.5997	43.2595	87.5561	31.6952	20.9078	5.4948	66.9268	43.0305	3.9498	25.5149
P1-C5	B20107	control	85.0316	86.4084	80.8522	0.0244	27.2057	37.9227	44.4099	23.8475	28.2743	16.6114	3.8057	35.5061	5.8405	25.0399	27.5108	43.8566	63.1666	39.3325	15.0719	45.6628	20.4252	12.4268	34.4319	24.1458	45.298	27.4515	36.0498	2.4363	14.5407	38.2607	5.7943	15.8338	1.2645	11.4814	13.8474	61.1343	87.9214	15.4602	45.9325	55.9554	30.7116	40.078	4.1835	50.5783	0.6612	5.7956	21.3942
P1-C6	B20102	control	92.2502	87.6111	87.6904	0.0525	16.5931	36.2235	59.5648	30.5278	26.7831	32.8665	33.2913	53.315	14.5346	54.8034	44.2519	59.6385	57.5934	50.017	14.7399	65.642	16.1359	24.0024	62.8189	29.1471	57.8894	36.1053	51.0025	2.701	13.5751	39.2509	2.0919	20.6297	1.5702	0.1023	13.466	51.2385	76.5004	19.7452	60.0189	67.5059	33.2263	40.0144	4.2984	50.8401	0.5923	4.9029	18.0916
P1-C7	B20140	control	88.0625	88.8195	87.0291	0	17.4596	28.49	36.8733	28.8331	33.5196	20.377	11.8454	40.1049	5.2538	51.8682	30.0371	45.352	59.9303	39.693	17.1323	89.275	20.8712	28.6432	46.8108	30.5627	45.2556	38.7416	31.8455	2.6487	18.9396	46.783	3.8822	24.9671	1.3847	0.0942	14.8538	43.8709	79.4916	20.0251	33.2171	62.4716	23.5971	10.1171	3.5627	41.4439	0.5199	2.0036	16.7517
P1-C8	137	OSCC, 1st	95.0551	88.4792	89.4822	0.0512	37.8207	58.157	52.6588	51.0067	95.22	35.5542	9.5273	62.7244	12.2973	73.5542	64.2017	86.4105	64.1538	66.0923	48.6049	58.9807	19.0592	25.4624	42.4135	19.2551	48.0226	40.1948	38.0841	2.576	16.3673	44.4429	2.9566	53.1009	1.3177	0.1085	21.1678	60.7384	85.5326	20.0025	24.5113	60.5905	50.7047	48.5674	4.6723	55.7186	1.7446	2.9501	19.5777
P1-C9	B17478	control	91.6867	85.4678	84.2468	0.044	18.3977	40.967	52.32	25.046	55.2977	13.2389	1.2962	54.3424	7.684	42.5622	30.2729	62.9198	58.2255	56.8332	68.9955	59.9312	18.5471	35.9191	29.945	19.1966	53.1766	32.2641	46.6391	1.9246	13.3147	41.606	6.5182	17.5784	2.1761	0.106	13.6568	59.3247	89.4213	17.7802	31.6529	74.3821	23.4761	12.8263	4.9635	60.9775	0.6002	2.5199	8.4571
P1-C10	B20136	control	87.5486	83.0987	74.1637	0.039	28.4713	35.7436	31.1964	32.6993	44.0726	18.5564	3.0458	78.3458	8.1144	63.2354	43.7383	85.8345	54.9749	72.766	53.8683	37.0267	14.2577	20.0142	28.3121	20.1492	41.7741	25.1741	33.3824	3.1821	12.4674	32.2731	2.2625	12.1408	1.0904	0.1031	8.8579	50.9045	73.872	11.034	25.3695	45.1137	25.0449	31.6105	4.1682	49.3346	0.3988	1.582	22.4606
P1-C11	B20144	control	96.6511	89.8041	88.0497	0.0506	37.8091	48.8334	51.8211	64.2113	40.0131	50.6822	43.4728	60.7998	33.6975	55.0516	71.8574	65.9748	63.6692	60.0765	23.2648	35.4477	15.6644	37.459	81.0357	18.71	49.9296	36.5175	38.0827	2.8934	10.6339	26.3879	2.6098	21.2664	1.4342	0.1063	11.2664	58.0413	61.0838	17.5958	45.5092	65.8779	55.5136	83.3143	4.9406	59.2066	0.5924	2.8151	14.1418
P1-C12	225	OSCC, 1st	94.1981	89.127	86.7464	0	23.8135	59.4125	58.7224	31.4479	55.6479	31.9002	3.9072	49.4008	10.5635	54.4342	52.7509	77.9847	73.5075	77.5659	66.4889	52.5887	27.7655	39.3468	34.2807	23.9248	58.6188	35.9325	48.1535	2.5488	17.2751	36.4541	3.6836	16.7429	1.5332	0.0905	11.3989	58.4251	80.1318	14.0798	42.8758	56.5655	29.5556	67.0199	4.9377	52.7577	1.8787	4.3913	18.939
P1-D1	B17557	control	93.7683	90.6315	86.7728	0.0382	24.2261	38.0148	37.2523	30.4502	44.5878	20.9562	9.6614	47.3413	10.1828	45.1753	27.4083	50.3152	44.2266	43.2744	26.9502	45.597	18.7037	33.0446	54.254	21.2341	53.1998	33.9243	34.5963	2.3079	14.1543	40.1139	6.3614	20.7339	1.6689	0.0911	18.7962	59.0891	84.2538	24.9894	46.0083	59.4692	28.4134	24.8909	4.4287	52.4843	0.7525	4.4016	17.8358
P1-D2	B17495	control	95.6282	85.5541	92.212	0.0353	29.1998	59.8361	56.5622	39.1488	48.9796	31.3479	18.3853	76.424	8.1995	83.6137	45.226	73.308	72.1431	72.2462	32.2486	53.5961	19.7318	54.4269	50.835	25.2992	84.5514	65.7684	42.9705	2.655	9.8501	31.3521	4.0499	28.3849	2.0888	0.114	28.7359	74.2318	85.1426	35.1063	73.8803	79.6132	35.0677	55.8247	6.1135	73.0173	0.5141	7.5765	13.7052
P1-D3	B20108	control	93.6589	88.4188	85.0106	0.0465	33.2745	47.2943	44.9115	40.5236	58.6373	26.896	2.7746	62.2664	9.9988	61.4389	53.2139	86.9896	53.1086	82.0622	67.3942	45.1605	14.6895	30.5246	34.3911	21.2886	74.0782	31.9191	43.0602	2.5907	14.4408	47.8107	1.8139	16.5478	1.224	0.0962	11.9213	79.13	100	13.2266	43.4247	69.0583	31.6984	45.7275	5.4924	68.0972	0.5309	2.8192	17.0472
P1-D4	157	OSCC, 1st	96.0944	90.022	95.1801	0	30.9298	52.9746	46.7394	35.938	41.4944	36.4873	1.5297	49.7774	9.059	36.6093	34.0878	74.599	69.2822	51.4607	15.1411	30.933	17.6559	21.2517	25.6304	23.8695	34.74	34.7713	38.4276	2.9878	9.9574	30.7272	9.621	13.1233	2.0874	0.109	17.3958	37.7544	61.4514	19.3605	44.7022	45.4977	32.6279	56.0016	3.8234	43.9324	13.6953	2.4353	9.4123
P1-D5	B20117	control	96.8584	88.1647	91.3121	0.0538	37.2063	60.6924	54.155	40.1248	66.2462	30.6338	17.2861	45.976	12.7839	50.6681	37.2078	58.2823	66.6845	46.7725	34.3903	81.3568	23.315	14.7187	53.9795	24.2859	45.8931	45.8479	48.328	3.699	19.1898	62.6452	7.4588	33.0657	1.4684	0.1107	18.2335	49.7645	80.8563	21.9675	37.7693	73.6731	37.1387	15.5864	4.1964	47.826	0.627	2.5325	49.88
P1-D6	B20143	control	97.6511	87.7171	95.7803	0.0596	36.0467	47.0406	64.5969	38.2392	76.7048	16.3313	4.838	38.4449	10.7638	45.7109	36.6813	69.5482	66.795	61.6921	38.3373	80.9971	24.9987	20.3297	48.5655	31.3309	61.9701	64.0069	49.1929	2.6494	22.5561	100	7.0897	26.2322	1.3887	0.1077	14.6959	58.6338	97.6978	20.9916	44.0572	64.9687	36.0941	55.5528	4.7069	50.8594	31.8461	2.7806	22.6492
P1-D7	B20135	control	89.2249	90.2484	84.6982	0.0404	39.3163	37.9735	35.009	36.0711	51.5065	15.5253	4.9622	44.0449	13.4138	27.7224	29.6605	43.3066	39.5681	35.8985	14.9127	31.4312	12.7347	26.998	36.1138	22.9817	56.6156	34.8079	31.9403	2.2535	11.5051	36.2122	5.1847	20.0275	0.9741	12.0971	12.1303	60.1483	66.9173	14.0214	39.3524	61.5926	30.3178	22.3874	4.1097	48.6223	0.4519	3.3618	24.0367
P1-D8	131	OSCC, 1st	91.7916	88.8276	86.6364	0.0168	31.309	50.8531	39.8043	54.8805	48.8974	61.8358	33.8445	39.5432	9.4238	65.8803	39.9917	54.1814	60.3332	40.5179	12.5344	41.6695	22.1532	12.0097	50.5575	18.271	40.0301	40.4024	29.4279	2.4388	13.8987	42.973	3.4077	58.264	1.2924	0.0694	14.0378	56.714	67.8481	16.5296	25.419	34.2302	40.8864	70.6217	4.1063	50.2501	1.3008	2.96	30.4191
P1-D9	B17461	control	97.1695	87.5941	86.725	0.048	32.5667	43.6544	49.8135	42.3774	46.3937	27.5473	32.4784	48.832	12.7525	33.133	34.7579	51.9712	64.376	43.5481	35.611	42.9377	20.508	16.5049	96.9988	18.8175	34.1847	33.1602	45.4478	3.6186	12.3909	48.7409	4.7491	28.6533	1.4342	0.0976	19.2525	40.0484	81.7493	22.1897	28.5263	62.0512	31.9583	28.8877	3.6266	41.7727	0.5299	3.2543	50.5684
P1-D10	B17472	control	95.4867	91.0117	96.5209	0.0602	28.5215	49.1372	45.2636	33.2697	56.3537	21.0944	2.0548	44.7072	7.8721	40.7688	36.1506	63.1454	65.7416	58.6143	20.0937	47.6504	17.769	24.4715	37.8418	17.0622	43.1057	54.3353	42.1406	2.7105	12.9332	46.7773	0	26.3707	1.277	0.1089	15.2097	54.9105	63.2214	18.9618	53.0883	64.3539	23.3276	32.1481	4.6628	53.6833	0.5123	2.5594	17.5405
P1-D11	B20147	control	95.9669	88.762	97.9227	0.0184	51.6068	58.2503	55.2582	61.4319	96.1884	37.8578	6.9084	59.8901	10.9415	59.0684	45.5807	84.9351	70.6407	73.0448	40.401	71.1465	61.5706	14.4733	59.5035	30.4887	55.4022	46.2434	37.8847	2.5947	24.9436	87.61	5.3216	41.6912	1.2147	20.6496	26.2227	57.5777	75.7339	23.9357	38.2342	44.214	42.4735	65.7716	4.9402	58.6975	0.4162	3.4943	19.2402
P1-D12	155	OSCC, 1st	89.6489	88.8585	90.6279	0.0255	28.5281	37.5216	44.7251	31.9378	29.4518	23.9051	32.9901	35.5844	6.0692	44.6905	23.1477	43.2784	63.6906	37.1174	15.1715	74.6637	14.1916	11.3379	46.4307	35.5164	32.7093	51.4282	33.5537	76.3732	10.9042	42.6095	6.0169	46.1125	1.5866	0.1044	26.0151	40.54	90.8746	28.8616	54.2973	40.4227	46.3096	33.2657	4.1562	47.2364	54.8695	25.4999	24.8252
P1-E1	B17585	control	89.1464	85.6309	79.0139	0.0527	22.7766	40.4891	39.6021	26.6226	30.5058	23.5875	13.0546	42.8184	9.3771	21.09	25.4184	40.8555	60.2772	29.1521	10.3573	62.5606	29.5653	12.1559	51.5181	20.185	30.5575	24.8764	40.8312	3.6256	10.6193	34.2249	3.4952	39.0247	1.9014	0.0957	10.6836	36.9344	62.9167	16.0869	43.5822	36.7781	35.1496	11.3277	3.2443	37.0409	0.3569	2.5583	46.0516
P1-E2	B17494	control	98.8982	86.2872	94.3837	0.0384	23.5502	48.11	49.1687	28.4116	51.322	19.7869	15.6158	50.4869	8.1252	46.0024	33.6746	64.3672	53.6001	57.1738	25.8713	91.0682	17.3367	21.7263	56.446	27.1368	55.7755	38.0748	57.2595	3.2522	12.7414	49.1611	4.5083	26.237	1.0603	0.2066	17.2986	65.0906	82.3781	19.013	100	76.0071	26.7096	34.9717	4.4242	54.047	0.3877	3.6882	35.3264
P1-E3	B20132	control	96.863	85.4377	90.473	0.0435	18.3467	37.3858	55.3222	33.1459	52.3067	22.8784	11.937	55.1823	7.4042	44.1901	36.9285	57.3949	70.034	55.1923	25.5634	93.7534	20.4845	26.189	64.1413	23.7675	50.8251	37.0653	58.4436	5.0009	16.9323	46.3865	2.092	22.3113	1.3754	0.1226	17.81	57.2791	75.848	22.0023	62.3083	61.2048	23.3243	13.3565	4.3672	50.583	0.523	3.8172	41.5712
P1-E4	104	OSCC, 1st	92.1	88.4533	87.644	0.0148	20.7477	44.7074	40.7697	25.0944	35.2681	27.428	7.5532	33.8071	10.5125	28.5621	27.1901	51.7881	52.1537	42.3683	14.5624	54.7706	19.1017	13.9169	37.9471	23.9597	33.2579	30.382	41.8141	37.3808	9.5759	35.7191	6.6766	16.9473	0.9842	0.0916	19.431	45.1745	80.7688	23.4355	77.6545	39.5921	26.3359	50.9511	3.9021	45.4843	82.0316	3.5008	16.5046
P1-E5	B17595	control	89.9266	87.2873	81.572	0.0586	18.8379	27.2451	31.6744	32.5852	26.5076	21.9791	12.461	39.061	6.7726	46.8363	29.8928	53.6634	55.7011	49.3835	10.8053	35.4292	15.6174	19.4576	61.4621	26.5629	45.9606	29.4834	46.5053	2.8811	10.3959	29.6828	4.6346	11.7837	1.276	0.1224	12.127	47.2476	70.8828	13.7789	60.3405	50.4349	21.994	13.444	4.0307	46.5145	0.7179	2.3527	21.0282
P1-E6	B17480	control	89.4179	86.3883	86.0409	0.0363	22.8391	39.1442	38.2395	20.3042	40.3318	9.4565	3.2504	24.8901	4.2066	18.1332	17.5826	36.9852	57.7519	33.251	11.4611	55.0049	19.0024	13.3708	58.0445	16.7969	36.2524	36.209	47.1811	2.9426	11.31	37.5836	2.9392	24.9698	1.228	100	12.2626	51.4484	74.6548	17.7322	59.2701	50.4408	28.6682	12.2438	3.8788	44.9959	0.3695	3.4683	27.4626
P1-E7	B20122	control	89.5938	86.7439	81.8371	0.0395	22.5153	37.7515	35.8577	33.387	27.3326	32.6876	25.4385	42.4592	6.4265	34.7078	34.8804	47.8768	57.4106	46.4527	12.2541	39.1794	23.3033	11.2412	60.8731	26.4844	40.9924	29.9197	47.1335	4.0887	11.6234	38.4277	5.2224	19.22	1.143	0.1453	8.9836	39.8249	79.6552	13.1019	43.0178	39.8922	31.0098	33.4398	3.7731	44.9708	0.4514	2.2019	46.5462
P1-E8	202	OSCC, 1st	90.7522	87.2777	81.9805	0.0508	13.2082	34.9073	38.4815	23.3571	37.7178	26.7089	3.3431	31.1512	9.3874	37.3788	33.7689	68.1485	65.3343	64.2168	22.4049	57.4403	16.5259	44.2732	48.3717	20.501	67.5224	44.8347	51.3185	3.4444	13.622	49.9581	2.9016	25.1922	1.1748	0.1226	14.8053	57.7879	82.031	17.4109	41.02	56.3671	32.9442	34.865	4.9229	58.3669	0.4209	1.6768	20.8983
P1-E9	B17598	control	97.3727	86.0653	86.9513	0.0436	10.3791	50.0493	54.3978	21.6179	45.4643	32.8721	5.6089	48.6453	8.476	41.0438	37.9097	64.1236	61.7548	59.3213	39.3036	40.0839	20.0433	33.1804	44.0408	18.989	47.0499	33.1497	62.351	1.9975	9.0982	38.6624	2.356	16.271	1.1277	1.5488	12.2859	81.9106	77.7303	15.546	72.7151	57.2812	27.1549	58.2911	4.6235	55.7355	0.398	3.4296	15.8572
P1-E10	B17464	control	97.6595	86.7503	86.3409	0.0424	23.4234	41.5162	76.7825	33.0056	53.8461	20.1083	5.8273	41.9264	12.2958	40.7516	53.1304	80.0692	64.1473	84.8111	39.7329	53.8148	29.2072	38.6156	45.2738	23.6871	64.1108	34.2122	52.4024	2.4454	12.4712	46.6255	2.1718	17.5233	1.1854	0.1161	14.2589	78.6214	79.3238	16.4629	59.801	59.8041	33.9549	51.9458	5.9652	71.7552	0.441	2.7203	17.5079
P1-E11	B20126	control	95.2867	85.8198	89.7934	0.0461	21.4552	43.1108	62.2562	47.2875	56.9181	41.9624	8.2828	60.0869	10.5518	80.7019	56.9263	86.4554	69.3098	84.0686	39.3859	48.2261	16.9607	23.7994	56.4085	21.5641	62.4429	35.1606	62.4758	2.9891	7.1066	32.1061	2.5535	21.6162	1.5462	0.1082	9.8992	65.6664	77.5778	13.088	54.2287	65.2306	26.0385	33.1515	4.5394	52.7932	0.3576	3.9916	14.935
P1-F1	231	OSCC, 1st	95.523	86.4397	98.5374	0.0524	21.5499	55.9596	61.2266	46.185	57.3555	66.4927	44.753	46.2663	20.0087	91.1184	64.1915	83.4348	75.9645	86.8659	51.9554	63.3445	19.9163	14.451	52.3553	35.2137	56.4647	57.8869	49.7655	3.1422	9.4804	43.6951	1.6579	20.8311	1.9664	0.1081	15.8537	63.3843	78.6648	18.0949	68.9166	49.1772	29.7582	45.2392	4.1099	48.3132	0.3738	1.8956	23.3373
P1-F2	B17548	control	92.909	83.7073	81.1194	0.043	36.2721	54.2467	42.9903	32.8916	71.8964	14.4465	5.5545	47.3991	6.1557	30.2522	37.7228	52.4198	72.8316	48.3308	45.0796	49.4451	16.3294	20.9566	48.6151	21.3381	53.1686	35.0584	53.0012	3.1634	8.7638	32.1483	2.4679	25.9993	1.1	0.1206	11.8999	65.6195	84.9345	16.523	28.8354	45.5821	24.9616	31.7227	3.7602	43.2913	0.4238	1.7286	52.8731
P1-F3	B17466	control	97.118	86.2345	89.1693	0.0326	33.1982	54.1517	55.8041	37.2135	85.9672	15.3437	2.7531	37.7867	8.3459	60.4602	57.3946	77.9103	79.2323	78.6286	60.3319	57.628	15.3996	22.2141	37.6474	21.73	66.0906	37.1794	64.3201	2.3865	11.3837	52.9832	2.8702	23.7444	0.9463	0.1037	13.2547	94.2378	99.5046	16.0569	54.9997	69.2098	24.8418	29.6078	5.4865	66.0788	0.5217	2.4163	13.9051
P1-F4	B17467	control	98.5108	87.1377	85.8837	0.0415	18.139	48.9011	44.3457	17.525	38.2909	14.0533	7.0827	33.9451	8.141	28.6173	39.7348	53.5699	71.6504	66.0245	31.9722	56.4274	15.0246	15.1389	52.907	21.3163	59.7444	81.5931	49.1777	3.0149	8.3436	34.8301	3.2257	20.1436	1.0675	0.1333	10.2008	69.3888	86.6779	12.6456	25.7356	57.4317	24.6714	21.4838	4.5862	53.9841	0.6703	1.7377	47.2769
P1-F5	120	OSCC, 1st	92.7903	84.6533	82.6714	0	28.0951	50.8193	54.2369	42.7176	45.804	41.2686	32.5545	54.5852	18.6054	78.9402	51.5721	73.869	70.8846	57.8782	100	55.1595	27.9808	8.6838	57.4736	23.593	39.4798	31.0154	46.7665	54.729	12.2947	45.1575	7.9186	14.0062	0.9797	0.1176	12.6031	54.1855	63.7249	13.5624	31.086	28.1165	28.8616	67.6501	2.9335	33.1188	36.7008	4.2455	10.9448
P1-F6	B17588	control	89.1538	86.9224	84.0675	0.0424	20.9564	44.571	40.0578	25.3824	46.2697	22.5874	3.6528	40.9381	10.9899	26.298	49.0857	71.3865	57.3767	68.5984	26.6818	37.7367	16.2462	20.4625	43.8829	21.7309	40.1918	24.6357	48.8767	3.4687	9.6316	34.0075	3.0788	18.5542	1.2059	0.1046	12.394	63.6405	72.4163	14.3419	35.0292	61.8665	19.3417	18.6968	4.9959	60.5028	0.6542	2.8326	17.5007
P1-F7	B20121	control	97.1013	85.1549	82.3656	0	27.5924	45.3887	45.9141	43.792	41.6628	38.6986	7.9396	41.2533	16.0852	39.2273	49.1114	66.1188	67.0259	58.5355	32.375	44.1344	14.9024	28.6225	58.8463	17.9072	56.5469	33.8557	59.9505	2.9392	9.2591	36.8057	4.7035	15.1385	1.0222	0.0896	11.2624	55.3139	74.5584	15.5592	58.6981	73.5146	24.7715	30.7241	4.2002	49.0968	0.359	1.913	17.6579
P1-F8	B20104	control	94.6699	85.418	84.7633	0.0458	17.756	33.52	42.0134	42.3574	27.1794	42.61	26.2084	39.2774	26.8337	54.3359	46.8056	63.8962	61.8912	66.4958	24.2449	50.4903	12.7571	11.3771	67.7893	23.14	39.0716	42.5295	59.0905	2.4366	7.8814	37.4099	1.6892	25.1178	1.0166	0.0956	10.6217	52.8941	63.2886	14.4836	42.4725	39.4573	39.9536	25.2231	3.6781	42.8415	0.3686	2.3165	16.1565
P1-F9	199	OSCC, 1st	95.0114	86.2027	88.9664	0	11.5526	36.6944	52.6183	34.8595	18.7321	60.1341	32.9792	29.9801	37.5787	33.6336	22.3298	60.795	75.3391	50.6544	10.4372	28.8309	19.0499	12.1716	55.5491	10.5755	22.7097	19.9898	60.2255	24.4195	6.1205	26.685	5.4554	9.3348	1.0848	0.0929	11.0526	40.802	43.2925	13.6936	38.2197	30.4916	23.1275	40.1768	3.5172	39.643	14.452	1.6546	12.499
P1-F10	B20110	control	89.3102	85.5999	84.212	0	22.4182	37.9835	42.9592	28.6617	44.0496	18.2429	4.2382	43.4791	7.4313	48.0504	32.8245	51.6337	61.2664	47.7619	19.9491	73.2782	14.752	16.1396	47.4826	35.999	56.719	38.8208	46.2058	2.6178	14.0858	60.1347	6.555	18.437	1.0661	0.0936	10.0722	53.974	81.2679	11.6106	40.3264	52.2609	22.414	19.8835	4.0491	47.0976	0.4372	3.1716	18.869
P1-F11	B20127	control	87.9096	85.7088	82.0102	0.0226	22.9646	29.353	41.381	44.9957	29.7662	27.4978	16.9242	40.7842	11.8066	37.8258	39.0643	53.3675	69.6871	43.3802	10.4866	51.4779	14.5151	15.5692	50.4164	21.7132	40.3474	37.5293	41.8001	3.3199	9.68	30.5964	4.4206	25.5218	2.1884	0.1289	11.405	39.1698	65.2171	15.721	29.5538	42.5907	28.9263	23.355	3.3857	38.8316	0.4894	2.1297	21.2442
P1-G1	B20141	control	89.9641	85.8179	82.7469	0.0433	34.3517	44.9787	47.2032	51.7499	41.4972	39.9991	38.7456	32.842	7.7258	44.1433	51.7688	52.4258	58.1403	52.6346	21.1822	68.079	16.3584	13.2847	83.9409	22.9314	35.7658	29.6894	40.8574	3.9885	10.9639	43.7196	4.8509	22.938	2.6986	0.1151	15.1834	43.5098	64.1492	19.1811	38.8505	46.8198	30.2501	14.9054	4.1102	48.264	0.358	2.4528	31.9588
P1-G2	200	OSCC, 1st	93.4187	81.9338	87.0572	0	22.1954	39.5035	86.6112	23.7953	24.4894	18.8888	18.6162	31.3115	6.6205	26.2928	10.8784	43.5329	100	36.6091	26.0903	65.8329	24.6695	15.3095	45.4965	23.2907	40.9579	38.5978	40.3437	50.5263	9.4746	39.4488	7.47	17.7938	2.1176	0.1472	16.2787	35.792	72.5634	20.2366	36.0638	29.758	17.6817	30.0205	3.8077	39.503	11.4418	3.4035	63.2492
P1-G3	B17469	control	95.291	85.8649	88.2447	0.0479	37.5659	55.7115	52.5259	40.3285	72.4491	23.7275	3.3128	74.3234	8.8466	44.3278	62.1824	77.0264	72.424	88.2332	46.1296	43.1533	17.2693	38.0627	61.0405	25.5876	63.157	44.2482	53.6367	2.9867	10.8921	50.6728	7.7736	29.2631	1.2616	0.1228	20.4161	99.206	75.8966	23.1064	48.1189	71.3899	33.329	43.2865	6.2361	77.9426	3.1657	4.1648	25.9036
P1-G4	B20150	control	99.486	93.5264	91.8361	0.0435	31.4237	74.4192	84.6682	31.0628	50.8316	17.3264	2.8995	35.9291	5.8209	58.9945	43.6801	84.9274	63.8563	71.8746	35.1073	64.6293	23.8897	33.217	50.1135	32.7756	67.1596	52.9743	56.0198	2.5398	10.0749	30.1127	6.2497	18.5268	1.2878	0.1743	16.3144	66.476	81.5064	19.449	61.5424	65.3397	33.9324	43.0094	4.3844	53.5934	0.5434	3.2824	13.3961
P1-G5	B20149	control	100	87.5212	96.2139	0	20.3756	48.6438	65.414	26.488	49.4583	15.8851	13.6497	53.6504	8.7113	60.0517	52.1493	67.107	71.1092	73.7414	39.9474	51.9983	18.7772	32.8295	72.3967	28.456	74.7626	41.0662	61.912	2.8744	7.9438	39.5716	2.8514	19.9534	1.3525	0.1278	17.4942	90.4207	87.008	20.2341	64.3097	61.4421	30.9909	37.2211	5.9471	72.3838	0.4365	2.8052	27.2414
P1-G6	129	OSCC, 1st	87.2069	83.8777	82.5443	0.0452	22.9399	46.1724	39.8313	32.0043	36.054	37.2106	15.7767	32.4875	10.1004	39.2767	28.4692	55.6244	71.1464	47.6875	19.6114	44.4322	17.6838	15.9955	36.0803	22.9193	42.1185	49.1518	44.8252	64.5282	9.4023	40.8369	12.7021	22.9356	1.2993	0.1036	17.0476	46.4499	82.0614	19.0475	41.1173	50.8378	32.2102	100	7.4355	43.0916	34.6102	2.9669	15.1533
P1-G7	B17486	control	98.5207	87.596	90.8624	0.0122	36.195	55.178	55.738	50.6996	68.682	35.1413	5.0429	64.7822	25.9211	48.7406	59.2344	84.9136	77.5836	80.2837	40.9981	52.8636	26.6275	29.9897	44.4246	29.1	83.737	33.6372	59.2995	3.2075	11.5725	46.8505	5.0584	20.7296	1.1661	0.3605	11.0862	77.5305	81.5015	13.3559	63.3258	54.6621	32.0017	17.9871	6.0866	71.4262	0.3561	3.8621	39.3893
P1-G8	B20120	control	90.5717	86.5063	83.9557	0.0339	29.2307	38.2292	57.6679	45.6184	21.0151	35.9955	27.3823	38.4886	17.8142	37.1949	44.3476	49.7768	62.177	41.347	10.1633	33.9989	25.8461	11.372	81.062	30.7017	25.9364	34.9547	46.6507	2.8781	9.2624	31.017	2.2612	18.696	1.0105	0.1096	7.4932	38.5327	54.422	9.6345	46.5421	35.3964	27.38	31.1507	3.5632	40.563	0.4704	1.8661	14.4459
P1-G9	B20131	control	87.9242	84.1794	80.9093	0.0422	18.8729	32.37	52.6314	20.0731	36.0307	8.5265	8.9367	27.1875	6.2095	25.9707	25.9517	30.3776	65.528	33.2458	16.3994	54.028	16.3465	19.9978	57.6292	26.8023	55.1805	43.5356	34.2797	2.7997	10.444	45.5169	3.3555	22.0224	0.8867	0.105	8.0401	57.1472	76.1481	10.7819	23.9072	47.0601	25.1752	15.3523	4.1956	36.563	0.4183	1.9562	18.4054
P1-G10	111	OSCC, 1st	94.5383	84.9373	87.7483	0	44.1861	67.7649	60.9684	52.9536	63.992	45.3331	5.462	51.1093	9.0449	36.9115	52.9938	67.7896	82.526	59.656	25.7134	38.933	17.0686	17.8429	34.2677	14.3274	36.4037	28.3115	53.1467	54.2106	12.4061	43.7492	9.339	17.0866	1.3052	0.1148	16.0005	59.2415	59.5176	15.9789	32.6719	32.9339	58.3716	54.9304	3.9533	44.6305	0.7482	2.7429	14.9094
P1-G11	B17462	control	98.0579	100	79.8316	0	18.5726	33.9399	56.9012	34.3607	64.5953	14.5661	3.9013	34.0627	13.8029	59.4025	45.694	53.8126	55.4274	52.803	38.771	61.605	17.3113	22.0736	48.6212	35.291	68.1582	32.1492	46.104	2.6324	9.6422	33.1823	3.4956	31.7231	1.0845	0.9496	15.812	70.3124	76.6518	18.9813	50.4782	34.9486	21.1418	13.0677	3.7959	47.9872	0.3935	2.321	19.609
P1-H1	B17482	control	96.2007	84.0245	86.4318	0	38.7278	61.8705	58.9194	46.5707	80.6688	27.2413	6.5115	53.8602	20.0913	50.4132	72.1576	76.4202	86.1664	72.9765	56.6891	61.9829	17.0013	21.4526	53.19	14.7823	48.5217	29.2677	65.7567	3.6529	15.0028	72.0848	6.1906	38.732	2.4021	0.1023	12.0247	73.985	77.3152	17.0495	48.8661	58.3046	26.0833	18.4052	4.006	47.5554	0.4429	3.165	26.1472
P1-H2	B17590	control	95.8814	87.2372	76.3415	0.0157	22.1132	39.9088	48.8614	36.5397	60.49	21.6572	4.5233	29.2363	15.613	58.8908	52.909	79.0408	57.0596	55.8246	25.0119	49.8805	12.2313	19.9749	50.6707	38.0542	70.7415	48.3115	58.6341	2.7362	7.2873	32.1428	4.3065	26.828	1.0893	0.1062	11.7926	64.5119	85.3397	16.2398	42.6373	48.5815	21.0186	17.1652	4.5562	48.3857	0.3772	2.314	17.6577
P1-H3	98	OSCC, 1st	98.5732	87.527	90.8637	0.03	74.5064	78.6574	72.1355	80.697	98.9543	49.423	3.3567	52.1764	19.7253	54.9867	91.3801	71.6635	73.1663	61.1587	47.4623	74.7848	27.0261	28.0395	42.1132	19.4364	67.979	40.3133	57.3632	7.1541	12.5664	50.1814	7.82	20.0502	1.5262	0.101	20.4272	66.3555	85.2585	29.6928	38.7749	63.4118	37.495	56.8135	4.6593	54.8036	27.6975	2.6832	11.2929
P1-H4	B17584	control	94.5426	86.9694	89.649	0.0356	30.4582	58.1246	51.1845	43.2548	55.6506	36.1375	3.3121	52.9497	17.1188	56.4812	59.3092	73.9642	71.1038	71.0192	31.1701	37.5505	17.9607	20.5009	59.1462	12.2093	36.9648	33.9193	58.1628	2.6275	6.3688	25.5712	3.2396	21.6263	1.1787	0.0941	10.9587	51.215	82.4029	15.7345	39.7126	60.435	31.8734	53.3593	4.2255	49.7568	0.5226	3.2908	16.8834
P1-H5	B20105	control	89.9391	86.6893	87.4987	0	32.3733	45.7071	45.6578	63.1595	43.8183	57.4892	25.9798	79.4657	66.5153	76.5463	68.0768	91.0192	57.6108	36.0899	32.3247	45.7703	23.4487	100	100	18.5111	42.3435	47.7976	46.6772	3.6425	7.4635	31.3549	4.7032	45.5293	1.3722	0.0986	54.2779	52.667	65.6721	34.2395	49.6965	54.7516	42.6698	58.1312	4.4979	53.4062	0.4327	8.4957	24.4689
P1-H6	B20112	control	89.5272	86.2874	85.0344	0	16.4627	37.6673	42.7656	41.9624	47.9183	45.4211	18.2692	47.4664	11.8782	46.0359	62.997	83.8737	63.3317	88.2184	21.3268	44.0001	14.8154	23.5722	68.6734	18.2658	52.1425	29.0587	48.2779	2.7119	7.8993	33.9425	3.5829	19.8202	1.0037	0.0832	11.8742	65.9577	71.7611	15.8272	69.0136	57.3941	21.387	39.1802	5.4773	65.678	0.3933	1.7469	13.2378
P1-H7	105	OSCC, 1st	98.5214	86.9181	92.814	0.0288	26.4425	51.7707	56.0719	67.9754	57.4001	69.3662	23.7182	62.1743	14.6977	79.3386	55.638	87.0881	72.1778	81.9464	29.9654	50.2941	23.851	23.3434	57.3444	24.1146	53.8679	42.3454	60.4681	31.9151	8.0797	35.7342	7.0563	17.4208	1.1849	0.0839	17.1199	67.6505	87.7244	21.0027	48.9487	31.2539	53.7194	86.1013	4.9887	59.1151	52.5405	5.453	11.1845
P1-H8	B17600	control	92.7958	82.7611	84.3568	0.0438	36.0955	54.8202	44.4539	48.1081	58.3061	27.7952	39.1799	44.6418	11.1683	36.8895	55.9114	57.0268	71.8273	49.3296	33.6576	54.9679	20.0503	24.304	75.0238	18.5086	49.7779	39.6018	57.8958	5.4596	10.3661	46.5482	3.8534	31.971	1.1994	0.0719	11.8944	68.1866	65.1156	17.4078	34.1534	54.0176	22.1832	13.7215	3.7178	42.8868	0.4308	4.8046	100
P1-H9	B17476	control	85.8136	84.9888	77.1167	0.0392	15.1373	46.9569	43.5595	19.9542	34.1352	19.0961	4.0149	31.6794	8.3648	32.5875	37.6501	75.1128	55.0222	76.1593	20.9399	54.9485	45.8217	12.0424	55.6872	36.0589	53.9109	50.8869	51.0186	1.7857	17.8152	58.9552	4.9136	15.1996	0.886	1.586	7.6876	72.4146	85.2045	12.188	58.0682	43.0728	25.7227	50.0633	5.3454	64.3716	0.3535	2.8841	8.4636
P1-H10	B17580	control	83.8846	83.9194	81.7288	0	20.0345	45.4136	42.394	28.914	68.0507	18.9161	3.2505	44.9379	9.8913	36.3246	47.6661	72.0295	62.5859	69.1092	27.0236	52.4188	16.1275	14.8776	61.7854	22.8227	48.1566	40.4478	50.2152	3.1464	11.7917	46.6034	4.4872	21.1904	1.6249	0.1021	15.0507	76.3625	76.3493	20.2252	33.8759	54.9568	22.1228	12.5651	5.4266	65.1457	0.4884	2.3776	18.1576
P1-H11	319	OSCC, 1st	95.4351	85.9644	90.7174	0.0228	47.7513	72.1616	60.6327	100	58.1015	100	44.5551	100	33.0411	78.5115	69.5296	72.4187	85.8893	70.0055	36.1653	37.9528	20.6471	26.9663	73.7307	4.8133	27.6844	41.9107	67.136	4.3807	5.665	28.8294	8.4979	63.774	1.6924	0.1228	34.7804	61.9822	62.8669	37.8407	43.0728	29.645	52.4055	20.9459	4.661	53.8061	18.7888	10.2007	30.5993
P2-A1	B17542	control	81.2501	75.3853	67.4786	0.0356	42.9661	50.7371	36.6033	46.0355	70.7615	26.0657	2.8892	72.3643	13.0533	43.6792	53.5513	77.1445	63.9628	79.8075	32.3221	30.8469	12.8373	16.6759	9.1429	18.9724	43.1663	77.9584	29.4813	2.1455	3.5667	9.8984	1.9969	25.2643	0.6738	0.0955	8.9284	62.6741	69.6234	9.9966	26.5823	36.9422	27.8674	29.073	4.3927	56.4493	0.4448	1.9795	13.1145
P2-A2	B17549	control	92.4329	78.2259	72.7187	0.032	39.976	61.4763	48.6722	48.5692	90.278	31.2043	2.8729	73.855	20.4798	47.0463	77.613	77.587	70.2078	84.8113	36.4436	41.5882	13.6887	27.3939	10.3898	20.85	62.116	26.8295	62.5676	1.8897	4.3775	15.1098	2.1618	21.4773	0.9205	0.1866	12.296	95.637	66.527	13.3474	66.9919	48.2711	33.2422	30.2416	5.8111	73.4143	0.3649	1.8629	13.4938
P2-A3	B17593	control	92.0147	83.7556	82.027	0.0383	33.5	51.4251	52.6712	38.0418	65.2043	18.6817	9.6435	49.5454	23.3253	49.0441	73.8788	80.3517	71.9109	87.0266	51.2165	46.2898	12.0101	15.0999	9.8554	22.5344	52.7042	33.7982	56.8769	2.0202	2.5236	14.1271	1.2958	18.2935	1.0143	0.1021	14.5051	65.1353	88.5463	16.7499	68.9703	56.5545	53.512	77.8481	4.7777	59.8116	0.4231	3.3033	16.6061
P2-A4	312	OSCC, 1st	95.3907	85.1823	86.523	0.0128	33.6584	59.5646	53.9935	47.1318	52.9904	45.2102	22.5006	71.8781	16.9926	64.7128	86.1532	76.8003	72.0429	85.3303	40.2431	49.1327	17.2536	31.3877	13.43	33.2805	70.1179	45.5653	62.957	2.1978	3.9988	18.6166	30.8152	26.054	1.5314	0.1561	12.7735	77.8109	78.1011	15.8726	73.5786	56.6826	34.1614	33.8304	5.1095	64.0275	0.3044	1.557	13.9315
P2-A5	B17544	control	95.5808	85.1072	83.177	0.0442	32.9764	56.353	40.4148	26.5626	51.8298	16.7827	15.4405	46.299	11.3429	31.7169	48.665	63.3082	67.2881	66.9645	44.063	53.8928	21.1484	23.9477	15.4706	29.3165	78.8934	37.2021	61.5731	3.3327	6.5813	27.6798	2.0238	28.5384	1.0594	7.1815	15.6787	86.2935	87.2135	17.0936	71.9842	43.0004	27.6281	22.9957	5.0867	65.8442	0.3282	1.73	33.3672
P2-A6	B17582	control	86.2165	82.8313	75.2385	0	35.057	43.5295	50.6178	36.1412	61.2248	19.5351	2.2156	31.7557	7.8153	45.4049	40.9333	56.2164	60.9245	54.2254	24.1263	52.6118	13.692	24.2235	11.9395	28.9866	65.6347	32.1968	35.7325	2.3402	5.0797	17.3401	2.742	16.605	0.8383	0.0869	11.7893	54.3493	72.1538	12.2454	35.4133	56.0625	19.4518	16.8772	3.4629	41.357	0.3547	1.058	21.8828
P2-A7	B20130	control	83.6948	75.796	68.9262	0.0428	17.1105	31.8081	29.3869	21.677	42.8446	13.7633	10.4522	33.9134	11.1163	48.3557	45.1696	58.3579	55.6989	51.4874	20.8624	35.0582	14.1669	13.4231	16.2112	31.4542	45.291	81.1144	41.4754	1.9749	4.3794	17.0796	1.8852	29.3502	0.7982	0.1184	14.6904	51.8744	79.7503	14.1891	34.2264	51.5814	27.8978	13.7471	3.6895	45.476	0.2748	2.7919	10.8226
P2-A8	101	OSCC, 1st	87.8264	84.8248	77.0133	0.0314	17.8315	32.6223	38.3333	24.3778	37.2121	18.2671	2.0747	32.4436	9.7478	29.7434	32.331	51.5127	53.9217	49.7389	11.569	36.4094	31.4394	23.2132	10.6047	20.4536	44.6704	36.2991	38.2494	3.8666	8.0609	27.1253	8.0455	15.9717	0.9601	0.1019	17.6591	55.8974	73.5408	23.7674	51.7133	26.1719	19.0755	54.4369	4.1442	52.568	49.9248	3.0631	8.6479
P2-A9	B20119	control	83.0776	84.3767	77.0187	0	42.0504	56.3554	44.9669	35.1291	69.2716	23.9589	2.5856	50.9678	13.9245	43.2284	55.1772	76.1037	57.7268	73.0957	28.5922	50.3346	14.1147	23.8841	15.0206	62.2097	77.2858	28.4253	44.6718	2.4564	5.9281	17.9483	100	32.2624	2.2474	0.1633	12.1177	75.274	92.3378	14.6564	51.7792	60.0017	25.4689	23.0008	5.4312	66.138	0.5509	1.2857	18.318
P2-A10	B20114	control	86.0789	85.1336	76.9635	0	18.3903	36.5942	31.6478	30.3084	34.5666	31.5223	23.1893	55.9888	23.1603	60.9737	63.6187	73.2066	54.6429	80.3257	26.5019	35.8234	16.5852	24.0564	16.6636	22.1502	54.0329	25.023	48.1252	2.4966	4.9177	23.0467	4.3064	17.7145	1.1508	0.088	11.0944	58.0034	79.7027	17.9708	67.5779	56.821	27.8125	36.442	4.5372	58.5373	0.3833	1.2885	16.0145
P2-A11	B20123	control	93.0093	91.3489	81.8896	0.0182	20.7262	45.049	64.9258	31.1427	57.2235	23.1519	5.6509	43.1596	18.3553	49.6857	34.7757	61.2204	42.2338	41.3738	20.5883	38.4013	17.3363	17.2759	14.7902	39.104	73.0765	31.9236	50.7383	1.9588	4.0237	12.3067	17.8126	18.4953	0.8875	0.0895	9.905	54.9982	87.6679	13.5731	63.5255	45.1434	21.9967	10.4171	3.7455	49.0669	0.545	1.1809	13.6264
P2-A12	133	OSCC, 1st	83.0617	84.6367	76.0865	0	11.6262	39.5324	42.7993	22.9825	37.3937	41.3919	8.023	54.5127	10.8053	42.4011	38.6717	45.7429	60.6447	47.8946	10.2228	44.24	33.3067	20.2853	12.1066	31.4734	65.2864	32.3666	42.916	66.1856	5.1578	20.5172	7.6465	10.8016	1.0891	0.082	13.2053	72.5246	77.561	15.7798	67.0212	28.8642	23.3522	47.5288	4.18	51.2831	45.5904	1.691	12.8296
P2-B1	B17477	control	84.8137	80.9817	78.3517	0.0147	34.077	57.0632	40.1241	30.6827	48.616	22.9191	3.3966	40.7453	6.8657	33.882	34.7642	55.1711	64.106	38.17	13.6483	55.1507	28.7944	33.0525	17.3372	19.6323	31.3303	35.7802	28.3027	2.2045	8.4825	34.4643	4.2236	35.8029	2.4779	0.1062	38.7824	46.6626	70.9936	46.11	88.214	61.1877	36.4991	48.7572	4.6704	58.6385	0.4015	7.338	21.6389
P2-B2	B17559	control	93.4495	80.2558	78.2772	0.0395	47.0636	54.432	48.0473	43.6909	73.812	19.5793	2.462	51.2129	9.2645	44.6062	38.6467	62.6376	69.9892	61.3936	39.2097	57.1381	19.2126	51.5681	14.5767	19.1869	55.1015	33.8433	33.8106	2.1162	8.1731	28.8168	5.9768	14.0884	1.2625	11.9515	16.5424	57.9373	78.6797	24.3323	65.4623	54.356	28.9349	56.7758	16.3286	57.1714	83.426	12.5823	12.1652
P2-B3	B17553	control	93.6888	85.5887	84.7653	0	28.3098	41.8913	47.2401	33.8433	46.567	21.1633	7.182	56.2123	7.7665	33.886	27.7004	54.9597	57.6837	48.9274	19.0513	59.3439	15.9025	39.6267	17.9879	22.8388	66.0781	34.0438	37.197	1.8287	4.6733	20.1341	5.6013	13.9922	0.8795	0.0917	16.5545	58.7669	89.1106	18.943	82.2681	47.4575	35.8062	44.4416	4.8811	60.2417	1.4164	3.7912	16.6969
P2-B4	187	OSCC, 1st	88.5701	83.7077	84.9183	0	28.9194	47.6567	42.8444	26.7018	40.5665	20.7959	13.17	54.3889	11.5333	41.089	42.2843	74.1299	62.9686	64.1718	22.3575	50.3094	14.1367	22.4967	14.8448	37.6239	47.7831	49.9606	30.9389	2.6732	4.1577	20.3318	63.4377	38.0866	1.5231	0.1758	23.2576	55.046	77.8667	23.2134	54.3114	40.8381	30.3724	37.9183	5.0409	62.9979	0.7744	3.5986	18.8708
P2-B5	B17551	control	88.9467	85.6239	82.3769	0.0414	34.9302	50.2486	36.3347	28.9128	45.5606	18.9887	3.0372	47.2807	13.5221	41.5042	43.4589	54.5703	54.1528	54.6439	29.7557	52.2165	18.6364	29.8639	20.2114	23.5882	52.3447	29.8811	27.5094	2.8516	7.214	27.6993	3.4683	16.4423	1.2308	0.1017	19.7705	52.5109	87.371	20.7326	54.9866	47.0526	27.7798	28.5099	4.2823	52.7833	0.4316	1.8078	25.7457
P2-B6	B20111	control	96.6782	85.8988	85.9178	0.0502	39.8467	56.361	65.8721	50.379	81.2989	24.4583	2.9454	68.7672	27.07	59.7153	58.336	74.2986	75.9513	73.9066	43.2423	64.8847	19.5219	26.5236	23.9746	14.5244	56.947	72.2283	40.8304	2.414	6.5514	32.6125	0	31.4876	1.0396	0.1199	15.6927	73.9434	84.8151	17.2455	60.7838	65.9821	31.0667	10.7795	4.0756	48.887	0.6167	3.6706	13.9234
P2-B7	B20146	control	88.5025	82.7762	74.3747	0.0391	22.5274	32.7748	28.3517	39.457	27.9175	32.3146	32.3856	65.7987	43.5207	45.1942	45.9155	69.1642	56.8626	51.5777	7.4768	34.6512	27.2279	13.3549	24.3034	23.5014	40.608	38.1331	28.7089	2.3054	8.8449	28.9519	3.5251	11.9839	0.6509	0.0817	4.8574	43.692	60.7572	8.3758	38.0664	39.4326	21.8861	31.8018	100	45.8754	0.6371	1.5073	17.7663
P2-B8	305	OSCC, 1st	92.4232	86.3053	88.3054	0.0496	38.1245	56.4919	49.9509	46.8093	64.6723	40.9371	3.5362	62.9272	13.4225	49.7695	61.7798	84.7216	51.5188	79.582	27.0593	38.6066	31.7215	15.3606	17.7015	21.7265	42.6058	26.7167	36.9851	4.17	10.265	33.7821	3.1089	22.4911	0.9235	0.0931	11.0217	51.2106	77.8537	12.8297	88.9822	60.9791	40.7585	42.2449	6.18	59.0336	1.2908	2.2856	23.0201
P2-B9	B17543	control	85.7145	82.3217	76.6945	0.0486	50.9893	53.2384	32.839	37.8638	47.7969	21.7506	3.1272	53.4445	5.2913	23.0448	38.8435	62.5454	54.5298	56.9668	18.1735	56.2884	19.5323	9.6401	13.8502	39.2176	37.6918	35.216	26.9361	1.7175	7.8412	28.9574	34.7932	16.3669	1.0793	0.1911	13.2276	56.9769	72.5337	12.2412	35.0571	30.386	39.2957	67.085	4.7209	59.4189	0.4874	1.3911	18.7785
P2-B10	B17586	control	85.0678	85.4653	80.619	0.0483	25.6561	35.1675	46.3433	32.2178	67.6502	13.1099	2.3814	30.0391	6.0831	66.9019	35.0065	63.7493	51.0591	56.0542	25.7481	100	16.2258	14.9246	17.4426	59.8168	92.9702	75.8479	27.776	2.2431	9.0921	40.5263	9.9386	14.2359	0.89	0.1035	8.1936	81.8474	87.7565	10.5073	68.445	44.0613	18.4726	14.7075	4.5349	57.5013	0.436	2.0859	16.415
P2-B11	B20115	control	81.875	81.862	75.7283	0.0491	20.7287	36.0857	40.5508	23.7213	42.2567	12.8348	2.1337	31.4583	9.5061	38.123	30.6739	44.0834	60.65	35.3241	31.6676	60.7089	12.497	22.1613	13.5344	27.7115	44.7784	29.4121	25.9811	2.2364	5.8213	21.0049	2.1376	43.0294	0.8642	0.0938	10.2549	40.3589	62.3406	11.5283	39.2207	44.4906	18.7886	10.2618	2.9261	35.0665	0.2876	1.636	16.1275
P2-B12	82	OSCC, 1st	84.7427	83.5859	78.728	0.0183	25.8615	37.2076	31.6677	30.0531	42.3247	17.6167	4.3946	28.0914	5.7124	34.2848	42.5397	51.4062	56.952	48.6753	12.5137	50.8073	16.042	8.2568	12.268	34.7923	44.8436	31.8548	33.1155	2.6006	4.9313	17.1623	4.4438	14.7706	0.9128	0.0823	11.2339	67.8792	71.2739	12.1169	68.1834	33.576	17.4996	39.9781	4.215	51.2812	19.957	1.2603	24.867
P2-C1	B17558	control	85.6501	81.5393	76.8489	0.0423	18.3681	44.052	41.3936	27.645	39.1813	31.2696	33.3852	37.1464	10.0624	48.7674	32.3805	52.8207	66.09	46.9068	14.411	70.0288	18.0801	8.2131	24.886	36.9004	45.6897	46.8887	28.6672	2.7473	6.2489	23.445	13.7249	19.6678	1.1391	0.1079	9.1139	42.6113	91.83	11.7474	71.3808	37.1258	21.358	12.2566	3.8062	42.2558	1.3165	2.6865	34.7588
P2-C2	B20128	control	84.911	83.3773	77.2081	0.0392	23.2469	29.285	33.6547	32.8778	31.0393	16.9915	14.8965	42.6263	8.7409	44.3599	33.0032	48.3819	66.8587	37.0137	11.2094	48.5403	17.3732	11.1613	32.8936	32.9848	46.7951	55.0391	24.7673	2.5792	5.714	19.2235	4.0571	14.0455	0.9456	0.129	8.5494	48.7749	71.1777	10.7385	13.9218	41.8479	19.1936	17.4714	3.2207	38.2164	0.5774	1.9459	12.8126
P2-C4	213	OSCC, 1st	88.3622	84.6912	81.7264	0.0529	25.1148	40.8292	36.9547	32.2623	28.5062	29.7266	25.1739	28.4058	23.9044	34.8647	27.7741	51.9671	51.7439	43.8627	17.131	36.9099	30.0498	16.4469	29.5262	22.2447	30.1157	57.4109	32.3812	51.6543	7.5873	28.0868	7.9327	18.5079	0.8794	0.0996	11.5693	33.4898	71.9522	13.0757	48.4269	33.4173	42.7023	79.4586	7.6362	45.3691	22.8966	0.9202	16.1109
P2-C5	B17546	control	86.8638	84.3842	81.0494	0.045	30.5643	59.8117	39.494	36.4947	48.19	44.0318	11.1012	78.7491	8.781	41.4901	44.0188	55.3594	33.5379	50.9488	10.1011	38.9409	24.3886	10.0153	33.7057	21.8982	35.0732	44.0715	24.8628	3.1883	8.7224	31.6125	4.5616	33.1881	1.0553	0.0883	7.9248	46.9691	71.1855	9.968	34.8132	32.0573	26.8909	11.6993	3.7434	45.8281	0.4651	1.2995	32.9289
P2-C6	B17483	control	89.3492	83.8274	82.2023	0.0406	20.2899	34.2514	46.266	32.8227	58.9797	14.7169	3.1199	42.5716	6.2859	29.7252	28.829	48.1747	50.6593	51.3059	25.512	62.617	12.6916	37.1165	21.1121	19.2699	75.3713	43.5449	37.8294	2.5398	6.4857	27.1403	4.3816	15.4759	0.9462	0.0971	10.1916	56.8018	87.7776	11.6733	49.062	45.7222	21.7286	9.6975	3.4468	41.9385	0.6275	1.858	15.7274
P2-C7	B17589	control	82.1026	81.0794	77.1384	0.057	34.2813	41.8266	34.249	32.9297	75.8245	9.9465	1.6083	26.3326	4.8874	40.1047	33.2274	46.0568	43.5553	41.7715	31.3808	87.5077	15.3314	18.5074	19.2365	31.2045	54.4288	43.8311	31.763	2.1415	9.0465	40.3118	9.0657	19.0883	1.083	0.0919	12.2912	55.2986	78.6426	13.4147	38.2445	45.8773	23.1137	20.5439	3.2861	40.3741	0.5208	1.8536	12.3323
P2-C8	143	OSCC, 1st	85.6743	84.4838	81.936	0.0343	71.0172	65.4302	52.4041	57.146	90.9899	30.7525	1.5913	37.2501	11.9557	53.8135	47.2874	48.3188	46.5551	45.2038	29.0726	82.5421	17.8584	16.831	18.5473	50.5825	85.0184	33.8104	30.3957	2.619	9.3268	38.7288	16.0641	26.2496	1.0343	0.1083	14.6465	97.2162	69.1406	16.5069	64.3622	56.8388	29.9626	15.0667	5.7516	59.7812	0.6694	1.5969	17.5503
P2-C9	B17594	control	83.8436	84.2193	76.8299	0.0379	25.0117	37.4048	37.2042	23.8768	33.3355	17.8923	8.2887	33.4935	8.9342	34.4213	23.747	54.0983	42.144	41.7102	13.3724	48.8207	12.3327	27.2973	29.5664	45.0923	66.3928	31.3382	26.7552	2.1422	5.4361	20.9169	39.8944	15.4912	1.0971	0.1225	10.5228	49.0811	72.0137	11.7575	52.335	42.5499	21.6963	23.34	3.824	46.8463	0.4363	2.6679	22.7765
P2-C10	B17468	control	83.4663	83.1638	78.9092	0.0517	60.0531	76.3266	39.7964	36.3591	71.617	25.1662	1.6795	49.2063	12.1304	25.8057	44.5523	59.0329	43.9425	52.1606	11.4181	71.013	14.1557	14.3161	21.8196	31.4342	48.4913	36.1508	25.5498	2.5973	6.6902	29.2071	60.5664	26.0079	1.6148	0.1549	12.1068	56.8916	67.9181	13.7745	33.8011	44.83	24.635	22.5608	3.3205	39.4716	0.4982	2.8854	38.4288
P2-C11	B17556	control	94.6146	91.6159	80.5795	0.0582	48.4156	54.4265	61.9497	59.8345	72.6858	35.7844	3.6034	33.7973	6.9283	20.0455	34.4027	64.0629	30.3356	39.081	17.5872	35.6013	10.0965	26.1475	29.6341	34.1058	57.1405	21.6924	27.8558	2.6801	6.2792	20.7465	17.6426	16.5772	2.999	5.2813	12.1531	46.9711	76.8595	15.8325	37.2273	42.1419	41.4528	30.793	3.7669	49.0437	0.3729	1.784	38.3951
P2-C12	242	OSCC, 1st	83.6226	82.1754	76.1337	0.0354	45.326	53.9482	40.031	37.0437	59.629	19.6503	2.4197	39.4003	8.6399	30.6521	47.0521	41.7535	56.1186	39.4413	17.2721	48.8661	21.2891	14.6213	25.4549	21.6895	52.1703	24.9085	34.7156	2.4666	7.1245	27.9007	25.5247	17.0853	0.9833	0.0998	14.2126	79.7835	68.5454	17.2849	49.9487	39.043	24.301	49.808	4.6807	59.5806	9.3749	1.9423	20.5582
P2-D1	B17547	control	94.953	81.633	83.7124	0.0583	43.6142	73.8892	52.4413	65.9001	65.289	58.5685	10.2253	83.044	13.5616	59.2439	100	90.0028	53.2098	84.3536	39.424	32.3468	16.2827	30.9844	37.0478	10.8238	53.2016	30.0241	42.2887	3.3725	4.5833	22.1364	29.1553	14.638	3.3043	0.1294	7.1252	67.5613	70.3911	11.5527	35.4826	51.0857	53.7556	34.0068	3.367	41.8353	0.6193	2.0546	18.3709
P2-D2	B17592	control	84.6213	82.7152	75.2786	0	28.312	41.7882	41.4632	32.9034	39.5614	20.59	5.3567	41.7693	8.5285	32.4948	41.8854	58.0682	40.1527	51.5496	24.769	44.5394	10.741	18.9081	22.88	25.7719	44.7136	33.5947	28.8863	2.1947	3.5219	17.1202	19.3312	12.3447	2.8288	0.1042	9.497	42.1786	71.4376	14.6082	34.31	40.9979	28.6133	47.9145	3.5193	43.3558	0.9916	4.3295	16.4582
P2-D3	B17496	control	88.0016	85.6384	81.1094	0.0457	52.5508	60.4036	43.4579	49.2776	64.438	32.6936	2.3981	54.719	14.5216	62.1467	67.4638	71.0539	41.6795	69.6926	30.3416	49.3382	11.0614	24.1024	36.5943	45.5813	60.1002	27.9521	28.9739	2.7065	6.7747	29.0639	41.7074	52.3017	3.6963	0.1213	9.4879	64.845	78.3262	13.0876	49.7729	63.3658	42.2974	37.8191	4.3122	52.0075	0.3298	3.4589	15.137
P2-D4	246	OSCC, 1st	86.2028	85.4536	81.4404	0.0603	100	100	49.0404	61.0179	100	43.2636	7.8985	52.6292	42.8228	46.974	81.1692	67.1194	45.2147	62.1878	37.866	45.5005	14.4603	49.7327	38.1319	33.1103	71.1765	41.2063	28.8525	1.7984	7.662	30.5369	31.8177	45.3508	2.9224	0.096	13.5901	76.2889	83.6623	14.8588	39.1978	100	100	78.9508	4.7967	61.9866	0.4853	1.9595	10.1371
P2-D5	B17591	control	87.5844	86.1627	79.6387	0.0562	30.9372	46.0573	34.0274	29.9487	47.3769	19.7673	3.1574	70.9382	8.4204	37.064	56.4435	66.8281	35.6339	68.7977	19.5687	33.632	18.8876	41.4277	38.2636	27.6716	57.9456	38.4573	32.5584	2.953	6.6658	24.5282	4.8247	15.6351	2.2972	0.0975	10.9152	62.5966	82.4817	14.1926	47.9283	60.8186	31.8191	34.2375	4.8786	60.993	0.2941	2.9306	55.0951
P2-D6	B20138	control	92.7497	83.892	82.5511	0	26.1935	42.2071	49.0589	50.0481	53.4331	34.7538	9.4925	56.5172	25.893	82.193	62.5818	73.6388	49.8815	72.703	53.7382	56.3738	15.3918	31.0184	42.7345	24.3463	77.1558	35.2273	42.3786	2.5288	7.4009	31.3024	13.4122	25.5564	2.1162	0.106	13.5979	67.6063	88.5396	15.7698	49.3527	60.4778	30.3526	14.6191	4.8649	56.507	0.5081	2.0478	21.358
P2-D7	B20148	control	84.1083	83.2392	74.9852	0.0551	38.1174	44.7251	40.6121	37.8325	56.9579	18.8338	2.15	34.2	7.2563	39.7022	47.5836	51.9361	39.2989	55.8883	16.7114	56.8739	15.04	29.9773	27.3595	21.4775	54.945	36.9776	28.5006	1.8652	7.0268	28.0385	6.8803	15.2639	1.6583	0.0958	12.6413	56.1313	80.3949	13.9869	27.2565	27.145	19.109	56.424	3.7801	48.6857	0.3969	1.5501	9.72
P2-D8	324	OSCC, 1st	82.984	81.8885	78.7313	0.0422	19.7212	42.0898	35.1285	19.7947	38.3601	15.4275	2.9906	34.2081	15.6188	33.9247	47.2192	70.3875	44.9766	68.8838	26.2261	51.1376	11.2412	35.2727	27.1365	35.6384	70.0653	28.7837	31.1287	1.6464	6.485	26.7451	51.7523	18.0098	1.8484	0.1077	12.961	68.1781	78.7486	14.1641	35.2169	51.1877	15.5677	53.028	4.6843	58.4796	7.1841	1.5225	8.7111
P2-D9	B17475	control	82.9806	78.343	69.9161	0.0391	25.5552	45.0347	33.6858	22.7302	38.7427	16.2302	3.8586	26.2355	22.1747	35.054	39.7288	59.2517	37.5166	61.61	11.9464	50.6012	11.2346	12.6204	31.0949	34.5061	56.3708	39.1345	27.0208	1.9829	5.2456	21.2812	29.2725	18.451	1.2797	0.0928	10.3923	66.5273	71.5894	19.0357	25.5037	61.5605	19.4458	17.3851	3.724	45.1475	0.6846	1.1824	12.2215
P2-D10	B17481	control	84.4759	81.9955	75.4281	0.0398	20.6946	30.9553	29.3487	24.5992	46.6384	8.9564	3.0426	24.997	12.5891	35.7749	55.2885	69.5559	40.7726	75.6359	20.9874	44.6835	11.7951	18.6669	25.9192	30.8837	60.0329	75.8272	27.5858	1.6473	5.6687	24.2883	22.8441	12.289	1.2322	0.0909	8.9331	70.0068	77.0266	10.5115	33.605	43.9241	18.3269	26.8986	4.4556	55.7779	0.7245	1.1417	9.9156
P2-D11	B17541	control	82.9475	80.6422	73.3468	0.0394	30.3174	43.9942	34.9612	33.5412	52.1641	17.0747	1.3236	32.1816	10.9588	38.31	45.3179	56.115	38.5482	69.3196	32.1548	45.255	14.937	45.1194	26.8482	25.4632	50.9895	37.9099	17.6401	1.6205	5.2244	22.6815	12.8793	9.1956	1.1526	0.0738	13.5217	51.6405	73.602	16.1119	25.7993	46.4039	25.0747	51.5267	4.2829	53.6524	0.5161	1.3814	11.6602
P2-D12	127	OSCC, 1st	82.6835	81.2472	75.121	0.0319	65.0481	65.9033	38.8344	55.6707	67.0361	36.0352	2.4888	37.6856	13.542	34.9079	68.7332	51.92	43.5682	49.0195	21.2163	63.3375	12.3849	21.2608	23.9557	23.7428	53.1615	30.894	34.1488	5.5659	6.4245	28.6579	17.2091	15.8053	1.4381	0.0951	15.896	49.6108	79.6537	21.9169	30.837	59.1579	20.468	25.9638	3.5954	43.2195	27.5263	1.7107	8.5638
P2-E1	B17555	control	84.3823	80.8194	74.9394	0.0409	17.1729	44.5102	36.9749	25.4742	55.4062	18.4475	3.4473	45.3657	4.8127	42.5211	34.0318	48.8839	42.499	54.6419	44.7931	51.9339	15.2837	29.1603	31.5553	34.0362	56.1782	31.3766	30.1629	2.0811	7.025	27.4055	20.7543	20.7083	1.3817	0.0852	12.8658	68.4649	93.639	17.4244	39.0589	51.7388	22.0054	23.3035	4.7902	60.314	0.5875	1.6827	15.194
P2-E2	B20118	control	89.684	84.2363	83.6777	0.0548	20.4569	44.2594	37.8068	46.6202	63.7002	36.5169	11.5066	56.6634	8.7397	69.2553	43.6593	70.4275	50.3849	77.2638	46.8041	40.7438	19.0741	27.1002	46.5282	17.9838	59.3917	32.6394	34.949	2.3248	6.0202	27.7678	5.0951	12.7567	2.0265	0.0949	12.8231	56.3721	77.8441	16.3172	31.6117	51.061	16.0588	16.0318	3.7914	45.9181	0.5613	5.2426	17.8372
P2-E3	B20124	control	83.3587	80.0231	75.8148	0.0129	23.0342	39.7132	39.5244	23.7795	32.7443	17.419	20.0169	30.69	11.5551	32.6567	30.5437	44.7743	34.1222	43.1601	29.6662	46.3534	12.138	14.0773	38.0409	15.6878	32.8622	30.5254	31.2691	2.8343	4.839	19.5039	5.8414	27.029	1.7307	0.0786	11.1485	31.5646	76.8459	14.6516	29.6392	47.8417	39.1387	20.0696	3.0949	37.8342	0.681	1.3733	28.9657
P2-E4	189	OSCC, 1st	86.9125	80.1436	80.5904	0.013	24.749	52.5605	40.6816	48.8296	40.9552	64.034	32.798	42.2797	9.7591	53.9919	41.024	55.3513	50.7091	54.7033	14.8435	37.9516	15.1678	13.4997	40.3735	21.1291	33.5563	29.624	26.5196	54.6888	4.7876	20.8359	6.5856	19.4384	1.8626	0.0816	14.2101	47.5645	71.1148	18.0678	22.1028	36.716	37.4165	56.3172	4.077	49.6768	50.4911	2.5465	14.413
P2-E9	B17474	control	89.6517	81.6703	78.4202	100	29.4722	44.518	40.2829	33.2275	47.3856	23.868	4.6715	42.3618	9.4762	43.5629	38.7429	62.223	39.3845	64.9259	36.8856	46.7106	17.3232	27.9411	47.8056	23.2578	51.4376	27.0343	41.3085	2.7789	100	31.7598	10.2486	23.0307	1.3293	0.1114	13.0703	71.4114	73.2478	17.8011	45.545	70.2873	29.4651	43.4968	5.0657	63.8335	0.6079	2.2097	24.3911
P2-E10	B17550	control	84.7914	83.3583	77.1726	10.0537	20.356	45.5612	35.0984	23.9405	53.3453	16.3548	5.1953	44.5667	6.1581	39.6771	56.2996	75.3132	33.568	79.2913	42.0233	52.7018	13.5017	30.5047	37.8855	30.2425	64.5229	38.438	38.3097	2.3819	63.7131	29.2128	7.5069	19.6156	1.152	0.083	15.2438	69.7344	90.1463	17.8026	38.3595	55.2571	20.353	17.1353	4.9112	60.4485	0.4171	3.7454	22.0864
P2-E11	B20103	control	95.2582	88.6366	84.36	2.781	23.8318	40.6182	63.5459	36.1317	42.1725	22.8751	1.9684	31.199	8.3252	40.2213	43.592	65.6405	33.7738	55.5217	18.6611	43.2418	11.5363	14.9768	45.7389	27.5248	56.6283	29.5674	50.1766	1.9594	39.4657	25.5604	8.8543	19.0976	0.9604	0.1035	9.1797	54.4657	74.1912	12.665	31.4619	52.9244	19.5492	14.916	4.0532	50.1447	0.7552	2.0824	10.9408
P2-F1	274	OSCC, 1st	93.343	81.7294	84.8901	4.7244	12.25	44.335	51.1442	48.8099	51.606	76.937	68.3624	30.4098	18.5805	100	43.8231	74.2285	54.2628	94.455	39.7505	52.8108	20.58	17.9893	75.1506	21.163	80.7347	48.255	42.823	9.4282	36.8372	23.6205	5.7169	29.9383	1.5464	0.1051	12.5171	87.6983	82.3449	15.6259	18.1304	37.3729	38.8565	83.2779	11.3056	51.1655	9.6462	2.9179	25.9052
P2-F2	B17497	control	95.0621	91.4482	82.4257	1.2809	23.1802	41.9232	58.8306	44.0339	45.8908	38.2022	11.3094	39.2314	11.9178	43.1708	49.801	79.682	32.0492	65.1507	21.6099	45.7505	15.9463	24.0705	42.4874	33.033	68.7245	20.1687	38.4444	2.1715	36.5859	25.4787	4.3152	15.8801	1.031	0.0808	10.247	73.0162	70.4716	13.6868	32.7293	31.7083	26.4969	54.2498	5.0118	65.1419	1.1797	1.0809	13.4449
P2-F3	B17500	control	86.5999	83.5899	79.6131	0.2928	36.0947	52.2578	38.3684	27.6513	49.4972	15.4993	1.8386	36.3362	10.996	39.8358	49.7365	81.2995	46.5979	71.9457	32.552	53.1264	11.4708	20.5212	34.728	29.7549	51.0152	26.3844	33.6774	2.8239	32.9428	30.2204	46.4673	22.5777	1.2716	0.1397	11.4038	58.1375	75.9541	11.8123	22.889	51.2444	37.8418	35.5926	5.4624	59.6041	0.4188	1.828	19.192
P2-F4	B20142	control	86.35	78.9558	76.3318	0.111	23.7975	40.8376	36.8089	36.7942	39.0676	27.1521	13.2475	56.4058	15.6605	40.4954	58.3926	65.3012	40.6643	70.8168	14.1647	46.0732	11.429	16.1291	40.3821	31.1371	52.0539	55.3907	30.6481	1.7026	27.025	23.3014	21.5178	12.3535	0.9965	0.0954	8.9792	67.1933	77.0684	11.0008	17.3003	42.0681	61.5002	45.7018	4.8306	60.6364	0.6404	1.8727	8.8215
P2-F5	306	OSCC, 1st	87.4229	81.787	81.196	0.2217	24.9845	53.8529	43.1189	41.6876	53.681	45.7516	57.2072	57.4077	50.4326	82.2083	89.5596	84.2304	52.575	96.1882	70.1741	50.1843	12.2936	26.9008	75.5045	31.5808	64.3189	50.9694	32.6639	4.8776	22.8284	19.4916	26.9161	25.3689	1.2682	0.0979	13.6843	58.2529	76.5485	20.5449	28.3565	37.3629	38.2135	59.657	3.9294	52.9178	4.2529	1.9369	13.7392
P2-F6	B17463	control	85.6723	81.687	78.2716	0.0852	18.9165	35.1695	36.3291	21.6378	38.3291	12.8076	4.2461	20.629	6.7351	23.9312	27.0492	44.836	34.7774	48.776	11.9287	57.3518	17.9127	12.3671	46.9698	24.0607	46.8377	24.1699	33.3886	1.7702	31.1915	37.729	7.9054	12.6913	0.7458	0.0801	11.3457	53.8331	80.733	11.4794	22.7637	41.0054	21.2353	12.4718	3.9195	48.5005	0.462	1.3759	18.0903
P2-F7	B17485	control	96.2223	82.7928	82.4735	0.1373	29.6776	45.8386	47.9301	56.8448	56.834	47.6875	12.3258	37.1659	9.827	44.2622	41.3821	64.154	41.5281	54.1565	13.7421	55.4219	15.2324	9.9811	50.1926	29.8534	41.59	41.0705	45.6897	2.4457	23.7514	30.7795	10.1107	17.8945	0.9789	0.1116	14.3881	52.1519	79.5152	16.8883	22.4145	60.7159	23.4803	12.916	4.5551	57.1991	0.7793	0.9984	24.7993
P2-F8	B17473	control	95.5352	86.2744	87.4778	0.106	21.1362	57.0762	41.766	34.177	73.6988	20.581	9.2998	22.0452	5.366	30.6692	31.7904	50.4088	36.2075	47.4799	41.319	95.5522	20.9175	16.0656	53.2115	50.2603	78.6985	43.2089	43.1345	2.3284	28.96	46.4669	5.4089	19.3599	1.0024	0.1314	19.0654	65.374	93.171	20.3173	47.906	59.8106	23.4536	37.9782	3.9485	49.631	0.3866	2.484	34.0564
P2-F9	321	OSCC, 1st	85.8928	76.4997	69.3934	0.0535	20.6041	38.4607	42.3599	28.5514	47.4719	20.079	6.9704	35.0731	21.4131	39.6714	28.3474	55.3283	38.4658	51.5984	23.0836	45.8617	11.3693	14.531	44.1016	29.3889	46.6457	30.0452	35.0937	1.8101	21.4598	27.5088	7.8211	20.7341	0.8752	0.097	14.1407	55.2484	79.681	17.2567	23.3095	38.4494	25.3261	35.1724	4.0147	49.0157	37.8763	1.2892	17.2136
P2-F10	B17597	control	85.261	81.155	76.4965	0.009	23.2021	37.9836	50.1836	25.2936	37.9332	13.9419	4.0864	35.2365	4.061	31.9943	30.172	48.2302	44.8989	42.2657	19.2349	49.7298	14.7386	24.0047	55.4713	25.8357	50.3392	36.5774	31.3556	2.641	20.4322	24.6886	8.1686	19.3907	1.2799	0.0925	13.8748	65.9214	74.9376	15.5875	30.1874	38.5108	24.8959	13.4214	4.7912	57.5228	0.5374	1.9162	36.6334
P2-F11	B17471	control	94.4919	79.435	80.8955	0.0463	28.6796	43.04	45.6049	43.5947	49.4624	29.3479	4.87	33.4876	6.0294	34.3993	31.3568	53.8905	39.5419	44.8056	19.0717	68.7999	14.0284	26.6318	46.0115	32.1361	57.613	25.9205	35.8617	1.9253	20.1601	31.4403	4.167	16.9224	0.9796	0.0905	18.3725	46.1277	57.6997	20.3832	36.0502	52.5593	28.3102	40.001	3.6969	46.7371	0.6118	1.2218	19.2576
P2-G1	B20101	control	85.2351	81.188	77.6607	0.0282	14.7966	33.8453	36.9939	32.1063	33.364	29.5607	14.2033	47.7241	7.4698	53.66	33.9884	39.636	38.588	40.3683	12.3126	82.4774	17.1709	22.021	67.4442	22.0798	42.3784	74.4844	34.9213	3.2363	18.8989	28.4546	7.6435	11.3096	0.9912	0.0904	13.9618	47.2753	78.7114	18.3699	30.1396	50.2988	16.8959	10.0133	3.8859	46.3569	0.5981	2.6493	21.3594
P2-G2	162	OSCC, 1st	85.8664	80.439	78.8729	0.0345	20.2228	42.7294	40.4513	35.2647	31.3508	43.7321	17.873	45.6584	14.0642	41.5656	17.8133	48.4425	58.6614	38.3535	9.7062	81.1373	23.9589	19.5671	45.9996	27.9852	43.3325	31.1153	34.2598	55.8973	18.9046	33.0616	17.5598	23.008	1.3478	0.7903	11.6026	38.0103	71.8079	15.0528	26.9777	20.2034	34.6529	37.7382	3.1586	37.7208	36.8057	3.7242	19.579
P2-G3	B20154	control	81.127	78.2945	72.4377	0	18.3133	40.216	38.4857	20.8709	42.1107	11.6543	6.1016	37.2348	8.1451	35.6663	39.7092	53.1518	45.9701	55.6027	32.2189	64.6886	11.0647	19.1259	54.7678	33.8961	81.8755	38.3523	28.607	2.961	14.1242	19.3482	5.0078	16.1618	0.7285	0.0841	8.2884	71.8289	80.5453	9.2231	22.0375	49.8281	16.3655	11.039	4.1582	50.7748	0.6706	1.3792	16.563
P2-G4	B17490	control	92.1585	79.1383	78.7816	0.0397	21.285	32.371	49.33	36.2735	30.9305	28.2966	12.0913	27.6081	12.0289	38.5042	30.7267	52.548	43.2871	48.0645	23.0979	53.7967	9.5353	14.8246	46.9269	34.6978	54.2498	43.8733	43.4739	2.68	13.7537	25.2653	13.14	20.5453	1.023	0.091	10.0176	51.8569	76.2909	12.8611	35.6308	48.8802	25.3218	14.6697	4.193	50.9473	0.599	2.7838	15.3047
P2-G5	B17492	control	94.3553	82.0607	81.0773	0.0471	17.4438	26.5823	43.1736	24.5856	33.4956	10.7943	3.2981	15.8035	6.417	28.9603	29.6573	42.1712	25.8771	41.37	27.1601	49.2058	15.0895	14.6118	31.912	34.4276	66.6848	32.8027	39.8249	2.2019	17.2749	27.4405	9.2461	13.4799	0.9153	0.0819	9.8554	62.1634	82.2962	13.0861	33.2728	42.5743	20.0197	11.7972	4.283	54.1932	0.5105	1.6566	12.0522
P2-G6	138	OSCC, 1st	84.2134	79.7301	78.4497	0	12.4658	60.1395	42.7147	17.0032	22.6521	52.0893	27.3446	37.848	100	37.5744	41.2613	48.2754	52.8712	53.1895	21.5221	51.1087	12.8373	7.6349	56.6546	16.967	42.0347	56.4724	26.8487	55.3125	12.0848	18.8241	13.5961	25.1222	1.3813	0.0905	16.9505	45.7545	85.3592	15.9908	19.6881	31.5686	29.5104	55.7977	3.5325	42.8116	37.1022	6.6084	30.249
P2-G7	B20455	control	82.3273	79.8933	74.5631	0.0118	24.7067	45.7347	34.3669	33.4975	40.0991	30.7436	6.7066	42.474	8.1858	68.982	47.5054	65.3409	40.4066	67.2395	23.2703	56.9992	13.3471	18.0735	49.4486	33.807	64.8444	35.0293	33.852	2.2601	13.6439	25.1052	11.6968	21.4106	0.776	0.061	6.6989	72.2293	81.6652	9.5031	17.368	58.6741	28.1424	58.3209	4.8501	61.8168	0.6983	1.3146	10.717
P2-G8	B17470	control	84.8744	81.8822	76.2933	0	13.8035	44.1902	33.0146	24.6367	38.9947	30.0479	21.4225	50.7071	19.8411	69.6504	52.948	70.0636	49.4493	69.9423	15.0494	45.5408	12.0274	12.7969	55.3708	27.5361	54.9926	34.8804	32.0765	2.5868	11.0773	22.0922	5.3654	16.8033	0.8113	0.0924	8.1888	54.1635	74.4001	10.5981	21.8882	46.9319	16.2403	13.3535	4.1396	51.177	0.6583	1.4192	12.3875
P2-G9	B20133	control	79.6754	73.5393	64.4434	0.0401	16.6228	32.4807	37.8635	23.9907	42.7673	13.1011	2.285	32.2927	8.1237	27.8633	30.5628	55.1062	39.5322	50.5834	16.3556	37.7972	11.3908	19.054	36.9467	16.9862	37.4501	26.8162	32.4469	2.0535	10.9938	24.522	2.7565	11.9236	0.6826	0.0838	9.6211	45.7048	63.5101	12.0216	17.0564	35.007	14.296	9.7732	3.01	37.4583	0.5392	1.3391	10.5448
P2-G10	226	OSCC, 1st	84.3044	72.9181	64.5146	0.0428	20.3959	42.3245	40.8923	23.8132	46.1473	16.1034	18.5488	37.1965	24.4701	16.5428	27.7206	42.6429	51.0728	40.04	20.3513	46.988	10.0794	19.4464	48.9649	24.1479	45.5652	32.1065	28.9951	71.6902	10.5596	18.3028	6.255	31.0957	1.219	0.0842	14.2154	52.7864	81.9155	16.5439	12.2579	24.5677	66.0942	98.8678	3.1972	39.2199	31.146	1.5819	24.6498
P2-G11	B20152	control	88.4276	70.5683	65.6705	0.0379	18.9386	39.0951	42.8199	38.9408	47.9314	24.6496	5.6168	48.6129	9.4265	62.145	59.8013	72.2193	57.5519	76.607	33.5509	43.6666	8.3159	11.5255	37.9056	21.7472	48.7447	29.7786	39.3806	2.8749	8.3206	25.0573	14.3849	12.5073	1.008	0.1086	8.7638	60.4943	65.8259	9.0273	18.8346	35.0328	14.6768	6.5151	4.8426	38.1095	0.7709	1.5347	18.9036
P2-H1	B20153	control	84.4101	80.9207	74.0091	0.0392	28.7106	44.9858	46.0618	28.9076	57.1877	13.1097	2.552	39.942	17.349	37.5327	43.9629	65.7632	63.1497	70.7752	36.3656	53.2635	13.3951	40.0149	40.5636	19.0454	60.2706	32.3062	31.9808	2.5128	11.143	27.5188	11.0632	15.7908	1.4209	0.1082	12.6039	47.7781	76.8466	16.3933	20.5659	41.7609	21.615	32.047	6.987	53.8846	0.4583	14.8927	18.7645
P2-H2	B17487	control	84.6785	79.6776	69.4818	0.0363	26.7221	59.7821	47.1446	21.3252	59.613	10.3102	5.2739	31.3538	18.477	23.5176	44.0721	54.384	46.2081	50.4156	69.4472	50.5127	13.8379	18.1945	72.8777	18.2881	42.1061	32.176	34.0172	3.7321	10.662	24.915	2.2895	25.7979	0.86	60.8413	13.6689	44.963	91.2758	17.0179	19.5329	52.5503	23.761	25.2944	3.4627	41.7077	0.5025	0.9671	24.4102
P2-H3	248	OSCC, 1st	84.9516	79.6676	74.6091	0.0338	54.8689	84.0867	46.2671	37.9614	72.1947	29.2805	2.3831	54.7076	21.1268	47.7253	61.1269	79.9717	58.7372	82.538	33.1362	51.8175	13.8817	20.5186	45.9151	28.9448	60.2512	50.9306	28.3473	2.1158	11.1818	23.6986	19.1068	34.7927	1.136	0.0787	11.5809	70.4501	79.6025	15.101	26.8168	62.5765	24.2353	61.2849	4.332	57.4128	1.0185	0.7835	13.396
P2-H4	B17493	control	81.6517	76.3939	70.4045	0.0428	15.9816	48.4329	38.6884	18.9977	46.8757	10.8189	15.4809	31.4229	7.7141	40.3067	36.0018	45.9743	53.8552	48.1133	23.403	63.6283	12.6236	10.6582	47.8614	30.58	52.4213	38.3371	28.9342	2.7245	9.3858	24.3913	8.167	29.2695	1.2227	0.0936	8.9468	49.7582	78.9006	13.6022	15.5189	44.4987	15.3274	17.4454	2.7492	34.1918	0.5921	2.1171	14.1285
P2-H5	B20137	control	92.8746	81.1807	78.5135	0.0471	33.5521	49.4567	55.851	37.134	44.5412	28.9716	6.1627	44.5879	8.4437	35.4913	45.5233	50.7336	53.5078	50.786	27.689	59.8811	18.9688	11.4219	50.6543	42.8584	50.3607	67.0818	40.9062	2.6249	10.166	28.3108	52.2576	51.9539	1.7515	0.1312	11.716	63.9548	77.3248	15.7355	19.5347	44.2594	27.2864	35.2382	4.6504	56.2778	0.5232	1.6006	18.9324
P2-H6	B20134	control	80.0598	75.9475	70.809	0.0548	10.8029	34.0827	36.7507	20.3941	31.3246	20.1486	8.1377	37.4006	11.8372	33.5706	34.2456	46.8815	45.3688	48.4645	8.4168	47.086	14.4151	17.9489	40.1743	17.119	38.3807	50.163	32.6595	2.0871	12.9796	29.0902	2.8179	15.7767	0.8582	0.0735	9.1518	40.7569	71.9383	12.5751	15.2576	32.974	13.5997	10.0824	3.0271	37.1297	0.7707	1.0009	9.5638
P2-H7	253	OSCC, 1st	84.2055	79.9588	77.0677	0.0123	15.3971	72.1975	37.4293	16.6523	50.5749	19.2761	4.0807	44.4178	4.2773	30.3721	35.2245	58.8005	50.9444	61.5513	22.7335	68.3858	18.4318	30.8653	39.6388	25.9005	72.7958	37.8902	32.7253	2.7411	10.8635	31.8106	6.9156	20.7526	0.8895	0.0932	11.9341	72.2802	85.4747	14.5752	28.8019	58.6221	18.6458	26.1807	4.1425	53.5517	0.5921	1.4728	18.1052
P2-H9	325	OSCC, 2nd	92.4781	78.0426	67.9591	0.0324	19.6743	34.0749	36.8207	32.3741	22.2611	33.5045	1.5318	20.8723	4.0854	17.0424	13.9489	34.7593	32.3078	30.2852	6.6158	32.7831	12.3724	25.2603	29.8901	15.5645	33.0251	31.53	30.08	2.022	6.9383	11.7059	10.3145	8.0741	0.9527	0.0794	17.1286	34.4544	45.9831	21.2999	29.3077	36.9065	15.8787	35.8485	4.312	53.4751	17.4313	1.3729	12.6074
P2-H11	146	OSCC, 2nd	88.9934	75.4921	74.9304	0.0269	20.6943	66.6767	48.437	17.8369	25.3195	37.8714	17.7843	27.2621	7.6979	39.7227	28.0997	48.942	45.1191	43.8189	18.917	54.2306	14.2451	15.3409	57.9607	29.2578	64.2382	32.0489	37.0747	1.5659	6.8771	17.6739	5.3052	16.833	0.9897	0.0768	17.4625	40.4976	79.8461	22.6526	16.7122	21.3423	15.8667	46.5211	3.1881	38.4416	2.562	1.4155	8.3682
P3-A1	211	OSCC, 2nd	78.4648	80.5892	73.6689	0.0253	14.4194	32.7041	30.7536	27.0145	24.6827	30.6111	4.7565	29.8351	4.0061	32.175	20.8181	49.8021	51.7421	39.785	10.8296	45.0068	11.4377	19.6855	7.5253	18.9991	40.3125	28.5105	29.8448	28.4043	6.9732	14.5591	4.502	9.982	0.76	0.0776	14.5866	30.8598	66.0267	17.0097	45.0565	26.7822	15.8669	33.2711	2.9568	37.1306	1.8775	1.7508	7.0475
P3-A3	197	OSCC, 2nd	87.5186	84.8191	78.5167	0.0157	14.6718	33.3607	43.4674	29.1872	37.1983	29.3664	9.3117	27.8401	5.1826	29.7356	21.45	36.4814	34.1063	44.2918	20.497	40.6478	8.6007	18.8715	8.5644	30.6495	74.1336	43.0198	30.9838	46.5123	6.4386	12.5244	3.9129	8.1589	0.7121	0.0705	9.2045	54.0172	84.8917	11.0757	37.5186	35.9626	19.682	44.1464	12.6525	48.0098	15.0505	1.2766	9.3893
P3-A4	333	OSCC, 2nd	79.003	77.4649	70.489	0.0385	9.2313	47.8354	27.8497	15.965	41.3601	23.5378	15.0184	46.9234	8.9435	48.1407	31.0073	60.1157	48.7168	55.6833	25.3827	68.0657	11.9802	22.7751	11.0222	100	85.8839	47.5599	33.6366	2.9751	8.907	25.2342	5.0715	12.3693	1.8826	0.08	17.5105	67.3785	84.6545	19.6716	30.8475	51.2741	18.0543	71.624	4.9213	62.4142	1.0311	1.233	14.0303
P3-A5	135	OSCC, 2nd	89.2022	83.2186	91.9409	0.0189	19.1864	52.9582	41.6535	38.75	52.0986	45.9005	39.6076	48.1084	16.4487	87.3713	57.9594	69.6763	54.9381	73.5964	35.0937	55.8479	11.6631	21.7249	17.0552	22.6853	57.1412	90.1391	32.987	2.7524	4.9554	16.6903	1.836	25.7562	1.3103	0.095	28.7474	70.855	81.9367	33.1006	46.7806	60.8809	34.8096	16.746	4.4005	54.9395	0.6381	2.3994	16.6771
P3-A6	245	OSCC, 2nd	78.649	81.2875	77.7973	0.0276	18.4129	42.1908	29.8378	26.4767	19.1793	40.1395	90.9649	12.3032	11.0521	44.6184	30.3628	29.6961	53.5037	29.7586	7.5682	53.8345	9.276	10.9306	21.5783	22.1623	30.4604	27.3494	29.2583	29.9777	5.7582	15.8806	7.5226	29.8801	1.5057	0.0908	11.6543	30.6883	57.3601	13.1741	20.9899	22.4405	26.6378	12.2062	2.129	25.1857	10.8248	0.8715	11.9407
P3-B3	302	OSCC, 2nd	80.4912	81.8889	73.2586	0.0197	23.0514	49.3491	36.018	20.7121	45.8272	13.7723	2.3391	33.9521	17.0777	25.077	34.9478	54.6789	55.7396	42.6604	14.7628	42.805	10.6763	15.2372	17.6547	20.5482	45.0175	36.7027	27.6392	2.6575	6.3079	18.4724	4.9126	9.724	0.7548	0.0682	10.1289	52.3465	65.1616	12.8765	21.0897	35.6895	16.0084	20.0781	6.7191	47.8775	3.2594	1.3513	19.8693
P3-B5	303	OSCC, 2nd	90.4155	84.3937	89.318	0.0234	49.4137	68.6053	54.3592	43.9458	40.4797	35.1079	35.7039	51.6882	32.1188	16.3169	43.4705	25.9613	57.7774	27.0539	11.9884	44.5389	14.3524	61.4618	45.0872	19.639	64.1586	43.0449	58.0836	3.005	6.6378	24.543	1.0154	57.1974	0.8241	0.066	18.0307	45.9645	67.7048	18.0737	34.9508	39.7407	47.3177	4.0996	2.6424	32.0924	0.4719	3.8886	17.4751
P3-B6	188	OSCC, 2nd	79.5482	84.5886	75.9999	0.0526	18.5047	43.1444	28.8981	22.1101	44.3973	20.2611	5.9476	35.4912	11.6669	41.5797	35.5612	51.5383	36.6136	48.9563	23.1789	46.4887	10.1698	23.76	24.847	22.7552	48.2093	32.428	34.5438	2.7374	7.1015	19.3766	3.9621	15.704	0.7724	0.0804	13.1405	53.117	73.316	13.7403	34.6896	55.1192	18.4664	13.9508	3.7683	42.8664	0.6458	1.536	24.036
P3-B8	330	OSCC, 2nd	77.7863	80.8832	76.648	0.0309	44.9573	54.1778	32.1467	31.0359	45.0892	17.4552	5.3301	27.2261	7.2923	32.845	34.0267	43.7538	45.232	40.1656	8.764	50.8013	7.7712	15.4148	26.6871	18.0841	39.0329	35.8224	30.1294	2.3822	5.6125	17.8874	3.7916	15.4628	0.9122	0.0968	9.7629	49.3499	59.6252	10.5213	27.4796	47.0904	19.2579	12.4419	3.1385	38.8062	1.0492	0.8862	27.6936
P3-B9	331	OSCC, 2nd	80.5379	82.5308	79.6551	0.0442	11.7862	28.1442	40.6732	23.0428	13.4204	29.8058	28.5985	25.6916	14.4866	25.1172	28.9651	35.071	39.9804	29.4018	7.0489	34.3068	15.0535	13.7181	22.5304	26.5948	34.801	44.2353	31.4582	38.8937	7.7057	23.8396	5.9065	12.9616	0.9163	0.0601	7.9516	31.1875	92.1584	10.8698	15.8197	37.3399	48.1246	35.9159	2.3514	30.3433	3.9192	1.5675	15.3828
P3-C4	313	OSCC, 2nd	89.2325	83.1009	98.3784	0.0132	49.5689	53.5904	44.253	45.4185	49.2189	30.0796	8.4522	33.3502	12.3153	28.0599	35.4203	57.3295	46.7426	67.4528	49.4675	49.1471	16.048	19.6112	34.152	39.0057	44.2597	47.3265	41.0362	3.9411	7.0008	30.5981	6.5277	39.9888	2.1416	0.101	36.9969	95.7239	83.618	64.777	68.4443	53.1982	68.4433	94.12	7.7493	100	6.1861	100	17.3499
P3-C5	215	OSCC, 2nd	76.6849	79.5534	76.7244	0.0141	33.5427	47.8953	32.0653	26.3408	45.2732	16.8298	1.8483	27.4702	13.5796	15.0351	40.0261	48.5938	45.9547	48.1563	16.145	31.3304	13.9777	21.3143	25.7637	13.2677	28.1629	28.4752	31.3815	2.5906	4.6639	23.7557	6.253	16.8995	0.6735	0.0541	10.8261	37.0081	68.1142	20.5533	29.2583	34.686	23.2952	11.6808	3.5118	43.2589	1.2936	1.3205	20.7752
P3-C10	204	OSCC, 2nd	78.0643	81.9658	78.1121	0	26.6772	59.2353	30.8719	19.2674	56.692	8.5532	1.4028	20.4667	6.1082	26.3789	21.5428	56.7193	39.0619	52.7498	27.9891	87.3633	11.9234	25.8057	22.088	32.0028	72.2245	51.9017	36.6576	1.9655	8.2137	33.6354	3.2741	11.4573	0.8095	0.0742	14.7666	62.5224	74.1965	18.4487	39.9584	64.8749	16.4554	14.5868	3.9851	50.0888	2.4669	1.9767	12.2317
P3-C12	134	OSCC, 2nd	74.6492	79.714	71.946	0.0441	26.0151	53.9355	37.3287	30.6136	65.0461	28.0754	2.413	26.1086	12.7564	61.949	31.8539	58.9377	38.4849	53.0455	25.7762	71.3745	13.1195	29.365	34.9467	23.8788	57.31	34.6628	33.8311	2.7907	7.5696	27.0586	5.7837	16.4301	1.2371	0.3023	18.6361	54.9031	76.2256	20.3334	30.1792	41.6697	26.2831	27.7018	5.8753	51.5572	5.6371	2.0922	9.951
P3-D2	329	OSCC, 2nd	78.5003	77.6869	72.7219	0.017	26.5186	39.2485	29.2416	33.2104	30.307	26.5148	7.2575	49.3511	11.6449	33.7393	38.906	66.9801	44.8009	69.497	27.8753	35.1922	9.164	64.2452	34.4629	19.6597	63.941	28.2204	19.2603	3.0426	3.8206	15.4168	4.7501	10.6665	1.4357	0.0645	15.9087	46.9208	63.1244	18.749	36.3664	46.3476	17.5057	52.5008	4.451	57.9172	0.9251	1.8985	14.7264
P3-D9	124	OSCC, 2nd	90.6077	82.3564	85.2715	0.015	19.2604	39.3733	45.5309	26.4023	24.5337	30.6621	19.3082	22.9581	6.2837	21.7774	22.2114	35.8897	45.0067	28.1046	13.7362	46.4567	16.0993	24.3693	36.7852	35.3444	52.0574	100	38.9674	99.3652	7.8467	27.1604	8.1638	16.3052	1.3563	0.0672	10.2172	40.1131	77.8558	15.1093	27.9002	34.7156	34.9058	51.334	2.9043	35.9704	46.1045	1.3018	11.8224
P3-D10	190	OSCC, 2nd	76.1154	77.5672	75.8923	0.0175	22.6291	46.0018	31.2482	31.668	21.8178	47.0314	54.0124	25.4104	81.9979	31.3044	34.9739	32.8805	39.3247	32.2306	6.4453	46.2305	9.8907	21.2354	55.9144	19.1527	25.5785	26.7482	34.3735	11.5988	3.9554	15.5749	4.1994	29.6954	1.6248	0.0737	19.5818	32.9547	52.521	19.6459	21.0817	22.1896	50.0279	6.0651	7.6894	33.8989	41.5391	2.2644	17.6037
P3-D11	149	OSCC, 2nd	78.3307	79.661	72.4619	0.0318	18.5321	40.6291	26.7204	17.2267	35.7778	12.3372	2.3829	23.2943	4.8324	24.7046	27.6021	52.3176	33.9544	45.9983	17.499	34.3715	10.2852	16.7393	24.47	24.5943	50.6597	29.1216	36.7529	2.0449	4.8451	17.359	3.1798	6.6898	1.3763	0.084	11.9243	39.6844	76.6861	11.0823	17.5551	25.6929	13.847	40.8031	2.8664	37.4451	0.505	1.3967	7.8266
P3-E2	334	OSCC, 2nd	78.8755	76.7845	73.3088	0.0282	14.7488	47.6819	34.1579	17.7711	46.3696	15.5141	5.3747	38.4195	8.0296	44.5917	39.8392	51.8212	30.6406	37.6051	29.801	63.3881	100	26.4646	38.901	25.8316	73.2751	35.2907	42.1442	3.3974	6.1335	27.6068	5.2137	18.2274	0.6982	0.0756	10.3069	66.8839	55.6368	10.3161	30.658	47.425	17.196	12.1061	4.2931	44.2703	2.9979	1.6149	24.666
P3-E4	132	OSCC, 2nd	76.953	75.4501	68.8766	0.0167	16.0489	41.0725	39.3289	29.0907	31.0096	38.8762	32.7185	47.9829	39.4295	66.7045	43.9861	52.8252	42.3897	50.3313	16.0298	44.1131	9.8955	17.4127	62.7281	18.1075	39.612	31.04	22.3409	2.9179	4.0938	17.4463	3.0337	13.8921	0.9017	0.0803	13.9185	47.6171	48.6059	15.0055	20.9343	25.2258	17.6464	14.4647	3.3456	41.3927	0.568	2.399	12.5263
P3-E5	332	OSCC, 2nd	87.8607	77.7178	77.6426	0.0175	23.2457	51.7972	60.4904	20.5262	32.5061	23.0487	5.9543	40.6166	22.7597	27.1999	33.8293	50.984	48.4357	43.0898	43.6201	35.4854	12.1901	31.0987	41.1424	18.278	57.629	60.4626	43.5416	2.9795	4.8694	28.5285	2.2688	19.6207	0.7496	0.0682	11.8219	60.723	62.4274	13.7169	17.3487	45.0353	33.0727	33.0912	4.3453	54.9966	0.3771	1.846	25.8418
P3-F1	210	OSCC, 2nd	87.2075	78.4474	80.7788	0.0238	27.7544	37.2216	54.0644	24.8263	16.8867	21.4982	12.5381	32.4815	13.4901	27.2484	19.1457	49.3636	39.6533	41.0868	15.0815	40.1219	11.3067	23.7741	54.0044	42.6092	72.7257	38.9098	33.745	2.3717	7.9361	41.2456	3.7289	17.9195	1.2808	0.0956	15.0086	63.6249	68.5128	14.783	20.574	28.5174	19.1829	13.3879	4.729	56.6207	1.4307	1.9767	13.5107
P3-F9	271	OSCC, 2nd	79.094	74.9985	75.2024	0.0357	11.3267	71.2647	88.6297	20.8635	71.679	20.0813	1.656	25.0744	7.3312	36.616	25.2343	54.7791	60.1447	53.7269	31.0582	71.3401	12.402	33.0931	50.2389	13.8604	55.1633	41.5841	38.3547	4.1812	10.0904	57.7325	9.2996	20.1867	95.3657	0.1883	24.3322	60.3593	61.8204	28.9417	33.3479	47.1916	17.4513	24.5495	3.8336	47.9281	3.1779	2.3953	28.5486
P3-G2	172	OSCC, 2nd	77.6088	73.9533	72.1107	0.0264	27.6337	51.5308	51.1859	41.4385	50.9438	41.2095	19.5752	45.2441	24.3624	63.3409	38.0884	63.6507	47.1494	59.9351	14.0144	49.643	9.9991	21.1838	35.0677	26.2166	58.6876	52.29	31.4147	22.0109	9.6662	49.5747	6.2023	14.4994	96.8073	0.1199	12.0673	62.9699	70.6034	10.836	14.0623	38.337	34.4679	35.2378	3.9914	51.2087	4.3289	1.4916	20.2833
P3-G3	239	OSCC, 2nd	73.9215	66.7412	59.8167	0.0177	14.1213	34.947	30.8472	22.6344	16.3816	27.5993	42.3016	23.071	10.5002	22.8712	30.91	30.9593	47.0025	33.6652	9.1064	27.2122	4.479	7.4465	39.2794	13.058	24.6965	23.8608	30.3374	2.0282	3.7638	17.8551	5.4925	8.3148	93.4696	4.2987	6.7354	28.3263	50.7946	8.2152	7.2619	15.0692	11.7358	5.5937	2.4691	21.0894	4.5732	1.2161	9.5628
QC1	QC1	QC	92.0817	93.5643	93.8042	0.0329	31.4967	46.9753	88.4472	41.5405	51.5894	33.9358	22.3016	48.8277	17.896	64.5011	49.481	77.8839	49.8205	74.3668	47.2341	41.6885	19.7093	26.9145	25.9602	39.8994	81.1326	53.6303	76.572	14.0799	99.0035	31.5807	4.3124	29.7261	18.4976	1.3668	18.1175	74.0881	90.0905	19.929	62.2667	59.4041	35.957	46.2883	5.8782	63.771	10.315	3.6225	22.3429
QC2	QC2	QC	91.9511	99.1834	100	0.3103	33.3389	46.3684	41.619	37.7855	47.7991	32.6295	21.5631	48.2315	17.4659	53.1049	48.4166	73.92	39.847	66.3022	29.1509	51.6051	21.1827	29.6609	58.7148	31.657	67.2456	48.1648	59.3102	14.4235	14.4841	39.8368	5.9305	27.4632	1.4389	1.1483	19.1389	70.0561	81.6078	22.2783	78.8778	56.5661	43.0343	49.7974	6.575	66.9076	9.5525	4.1308	24.6286
QC3	QC3	QC	94.884	93.7296	99.0582	0.3244	33.0161	57.8222	55.314	50.1106	68.0657	40.124	28.663	58.7715	21.9809	68.5621	61.7485	80.8846	49.9396	79.2289	50.1681	67.9709	22.0738	30.6941	69.0505	20.6771	62.8949	50.7309	61.7347	14.8745	11.0705	39.717	4.0087	27.0482	1.235	1.1726	19.2064	78.1239	87.1051	22.5087	48.3792	57.794	41.7292	44.9499	6.8072	67.4923	7.1877	3.8697	24.6937
QC4	QC4	QC	91.6368	91.4935	98.0807	0.2403	36.4194	66.9144	57.6624	49.109	72.7971	40.3194	28.1957	55.11	21.5412	66.5029	60.2341	74.462	57.5299	80.3874	44.7779	75.4956	26.0164	29.3976	42.6574	39.454	77.1417	55.4107	47.8505	14.5874	8.5239	32.4243	55.9351	39.8694	5.9062	1.2109	18.8145	83.2507	93.6374	23.0077	37.3469	53.2133	38.5232	36.396	6.2346	64.1797	5.4195	3.4305	26.4727
QC5	QC5	QC	92.7928	89.137	97.1303	0.4707	32.3357	49.9116	65.3797	41.5367	49.73	40.9527	25.2554	48.615	17.4693	50.3259	49.5837	60.3457	52.3833	60.4621	32.4744	58.8287	21.8012	26.0401	61.4837	24.6951	63.1504	44.3972	54.3776	13.7564	13.1077	36.8956	2.6971	23.753	1.327	1.0401	17.2096	71.1718	82.5042	21.1793	27.2995	43.5985	35.1948	37.8404	6.1065	61.3904	6.4619	3.5243	24.0893
QC6	QC6	QC	74.6878	74.2337	70.1356	0.052	22.642	48.3328	34.6622	29.2724	43.3448	25.5829	18.7639	39.5902	13.067	35.8597	38.1353	50.8274	47.6872	49.9613	19.1198	49.972	13.5083	18.4041	27.3609	17.2648	39.1648	30.5402	36.7481	9.8394	6.7893	23.6501	3.918	15.2437	0.9366	0.6935	12.0452	49.8248	56.8648	13.306	15.9782	34.9157	23.7927	22.4104	4.4029	42.2839	4.0566	1.9473	16.8041
QC7	QC7	QC	78.6045	82.0772	81.3604	0.0874	25.4642	52.5458	43.1662	36.0109	52.2572	31.1688	23.2096	46.8071	16.2158	45.2222	44.527	58.9674	44.8548	59.3501	26.6387	58.9076	18.7486	22.3416	51.7372	18.5772	48.0729	37.9341	39.4289	11.048	7.4365	41.4806	4.1985	18.4467	100	1.0112	15.4154	68.2888	59.2844	17.1215	17.9552	42.9165	29.6603	28.7391	5.2904	51.5947	5.216	2.5954	17.5114
[truncated: 70 more columns]
